# Supplementary material for: Does governance impact on the financial development-carbon dioxide emissions nexus in G20 countries
Source: PLoS One. 2022 Aug 22;17(8):e0273546. doi: 10.1371/journal.pone.0273546 (PMC9394852; doi:10.1371/journal.pone.0273546)
Supplement: S1 Data — (XLSX) [file pone.0273546.s001.xlsx]

## Sheet: Data
CountryName	year	CO2 emissions per capita	Total CO2 emissions	GDP per capita	GDP deflator	Trade openness	Population size	Urbanization	Industrialization	Financial development	Financial institutions development	Financial markets development	Voice and accountability	Political stability	Government efficiency	Regulatory quality	Rule of law	Corruption control	Governance quality	Governance quality (Robustness test)	Political governance	Economic governance	Institutional governance
Argentina	1999	3.6	129.3	7774.74	1	21.3828	36500000	88.952	26.1936	0.284852	0.261308	0.299719	0.363599	-0.0163056	0.204331	0.414061	-0.0778458	-0.152772	0.122511	-2.54169	0.173647	0.309196	-0.115309
Argentina	2000	3.5	128	7708.1	1.01037	22.6224	36900000	89.142	25.9908	0.291487	0.283191	0.290902	0.418347	0.0993588	0.0321771	0.257245	-0.149923	-0.192119	0.0775143	-2.49824	0.258853	0.144711	-0.171021
Argentina	2001	3.3	121.3	7208.37	0.999301	21.8523	37300000	89.329	25.2434	0.27924	0.265666	0.284308	0.339205	-0.340028	-0.12409	-0.33089	-0.453959	-0.330165	-0.206655	-2.65737	-0.0004117	-0.22749	-0.392062
Argentina	2002	3	114.2	2593.41	1.30464	41.7527	37700000	89.51	30.5577	0.264772	0.266372	0.255106	0.260063	-0.779415	-0.280357	-0.919025	-0.757995	-0.468211	-0.490824	-2.8165	-0.259676	-0.599691	-0.613103
Argentina	2003	3.3	124.1	3349.81	1.44157	40.6448	38100000	89.686	32.6451	0.262521	0.25858	0.258464	0.349125	-0.358941	-0.0474383	-0.708926	-0.773514	-0.478336	-0.336338	-2.7679	-0.00490795	-0.378182	-0.625925
Argentina	2004	3.6	137.6	4277.72	1.70629	40.6927	38500000	89.86	28.8169	0.278344	0.241825	0.306383	0.362041	-0.609956	-0.0575691	-0.71376	-0.807373	-0.424991	-0.375268	-2.72164	-0.123957	-0.385664	-0.616182
Argentina	2005	3.7	141.8	5109.85	1.88234	40.5513	38900000	90.031	28.6263	0.308645	0.265414	0.342474	0.269232	-0.0417681	-0.124215	-0.548367	-0.554655	-0.388192	-0.231328	-2.79249	0.113732	-0.336291	-0.471424
Argentina	2006	3.8	150.3	5919.01	2.14099	40.4335	39300000	90.2	29.2033	0.328256	0.279096	0.367415	0.403436	0.0030557	-0.0455042	-0.640632	-0.568944	-0.341254	-0.198307	-2.81288	0.203246	-0.343068	-0.455099
Argentina	2007	4	158.1	7245.45	2.46086	40.9452	39700000	90.366	27.4152	0.330315	0.27377	0.376797	0.448621	0.0988585	-0.0159589	-0.668216	-0.591604	-0.340292	-0.178098	-2.69502	0.27374	-0.342087	-0.465948
Argentina	2008	4.1	162.6	9020.87	3.03106	40.4027	40100000	90.53	26.2725	0.33357	0.270542	0.386435	0.358896	-0.0852222	-0.146812	-0.737521	-0.676608	-0.435576	-0.287141	-2.60606	0.136837	-0.442166	-0.556092
Argentina	2009	3.8	152.1	8225.14	3.49717	34.0571	40500000	90.691	25.2842	0.308771	0.29853	0.309605	0.280048	-0.232406	-0.318265	-0.845036	-0.675478	-0.444996	-0.372689	-2.64382	0.023821	-0.58165	-0.560237
Argentina	2010	4	162.4	10386	4.22861	34.971	40800000	90.849	25.2588	0.269833	0.319434	0.212012	0.361689	-0.0847979	-0.162862	-0.762369	-0.590495	-0.36156	-0.266732	-2.76869	0.138446	-0.462615	-0.476028
Argentina	2011	4.2	171.2	12848.9	5.23093	35.2062	41300000	90.99	25.2127	0.281544	0.343184	0.211326	0.344942	0.158994	-0.120088	-0.72221	-0.560863	-0.36613	-0.210893	-2.72008	0.251968	-0.421149	-0.463497
Argentina	2012	4.1	172.6	13082.7	6.39821	30.5265	41700000	91.121	24.4291	0.283467	0.361202	0.197096	0.29521	0.10304	-0.238667	-0.929217	-0.679647	-0.443186	-0.315411	-2.73803	0.199125	-0.583942	-0.561416
Argentina	2013	4.2	177.4	13080.2	7.93051	29.3339	42200000	91.249	24.0059	0.303894	0.380394	0.218137	0.276988	0.0653143	-0.277768	-0.957261	-0.707728	-0.432139	-0.338766	-2.73133	0.171151	-0.617514	-0.569934
Argentina	2014	4.1	173.9	12334.8	11.1251	28.4068	42700000	91.377	24.2774	0.309142	0.392836	0.216031	0.34532	-0.0051219	-0.159526	-1.07426	-0.886139	-0.541584	-0.386885	-2.48463	0.170099	-0.616892	-0.713861
Argentina	2015	4.2	179.8	13789.1	14.0822	22.4862	43100000	91.503	23.1531	0.296937	0.397881	0.186946	0.411787	0.0147854	-0.0752744	-0.911442	-0.770878	-0.547077	-0.313016	-2.44609	0.213286	-0.493358	-0.658978
Argentina	2016	4.1	178.1	12790.2	19.8727	26.0939	43600000	91.627	22.0541	0.319259	0.403507	0.225285	0.493351	0.204625	0.161878	-0.469625	-0.393747	-0.283931	-0.0479081	-2.35144	0.348988	-0.153874	-0.338839
Argentina	2017	4	173.9	14613	25.0409	25.2896	44000000	91.749	21.7821	0.333448	0.395753	0.260984	0.528648	0.169504	0.144593	-0.28989	-0.249286	-0.258181	0.00756487	-2.08104	0.349076	-0.0726482	-0.253733
Argentina	2018	3.9	171.2	11633.5	35.5665	31.1749	44500000	91.87	23.0589	0.317948	0.373092	0.253118	0.532346	0.0108914	0.0272682	-0.290671	-0.243671	-0.0687873	-0.00543738	-2.05515	0.271619	-0.131702	-0.156229
Argentina	2019	3.6	162.2	9912.28	53.6775	32.6276	44900000	91.991	23.4098	0.312466	0.384512	0.230901	0.574006	-0.0914442	-0.0869984	-0.493229	-0.430634	-0.0762876	-0.100765	-2.15056	0.241281	-0.290114	-0.253461
Australia	1999	17.5	328.8	20533	1	39.1347	18900000	84.37	24.6973	0.790382	0.876884	0.679802	1.4394	1.20022	1.74633	1.56438	1.77588	1.88657	1.60213	-3.60133	1.31981	1.65535	1.83123
Australia	2000	17.6	334.7	21679.2	1.02558	41.029	19200000	84.235	24.6384	0.841497	0.900556	0.756801	1.47131	1.33455	1.81019	1.63725	1.75141	1.92325	1.65466	-3.73652	1.40293	1.72372	1.83733
Australia	2001	17.7	341	19490.9	1.07293	44.3652	19400000	84.1	23.6843	0.873997	0.888517	0.832852	1.43927	1.26373	1.76457	1.55238	1.7757	1.86644	1.61035	-3.31901	1.3515	1.65847	1.82107
Australia	2002	17.9	349	20082.5	1.10336	41.5573	19700000	84.222	23.6317	0.898588	0.887781	0.882019	1.40723	1.19291	1.71894	1.46752	1.79999	1.80963	1.56604	-2.90149	1.30007	1.59323	1.80481
Australia	2003	17.6	348	23447	1.13654	40.2961	19900000	84.343	24.0631	0.901537	0.907585	0.868025	1.44213	0.878802	1.83764	1.60784	1.88205	1.94985	1.59972	-3.1314	1.16047	1.72274	1.91595
Australia	2004	18.1	361.3	30430.7	1.17342	37.1207	20100000	84.463	23.9493	0.904198	0.923364	0.857485	1.50154	0.936503	2.00678	1.72161	1.81557	2.02876	1.66846	-3.31193	1.21902	1.86419	1.92217
Australia	2005	18.1	365.5	33999.2	1.21809	39.2712	20400000	84.582	24.6199	0.914942	0.92357	0.878441	1.50706	0.893511	1.75121	1.60064	1.72445	1.95236	1.57154	-3.28939	1.20028	1.67593	1.8384
Australia	2006	18.1	370.8	36044.9	1.28046	41.6042	20700000	84.7	25.6067	0.930189	0.940199	0.891841	1.38279	0.935188	1.71196	1.6239	1.77004	1.96057	1.56407	-3.36958	1.15899	1.66793	1.8653
Australia	2007	18.3	381.1	40960.1	1.34426	42.0514	20800000	84.822	25.6531	0.955642	0.960042	0.922128	1.3692	0.92879	1.82556	1.6831	1.76124	2.01092	1.59647	-3.31407	1.14899	1.75433	1.88608
Australia	2008	18.1	384.3	49601.7	1.4063	42.8703	21200000	84.943	25.5935	0.879932	0.920542	0.812515	1.36808	0.955645	1.79397	1.76592	1.77085	2.04248	1.61616	-3.31345	1.16186	1.77994	1.90667
Australia	2009	18	390.7	42772.4	1.47645	45.7979	21700000	85.063	26.999	0.913552	0.940919	0.858354	1.38379	0.855689	1.70579	1.82	1.7404	2.05166	1.59289	-3.35846	1.11974	1.7629	1.89603
Australia	2010	17.4	383.4	52022.1	1.49365	40.6497	22000000	85.182	25.1514	0.941813	0.939013	0.915921	1.41977	0.88886	1.76847	1.69842	1.76499	2.03205	1.59542	-3.3505	1.15431	1.73344	1.89852
Australia	2011	17.1	381.8	62517.8	1.58636	41.9067	22300000	85.3	26.4361	0.934702	0.935467	0.905462	1.45372	0.93571	1.69581	1.85861	1.74251	2.04471	1.62185	-3.35263	1.19472	1.77721	1.89361
Australia	2012	16.8	381.8	68012.1	1.61474	43.2103	22700000	85.402	26.2842	0.907958	0.935693	0.852562	1.49919	0.997997	1.62129	1.78647	1.76686	1.98525	1.60951	-3.29893	1.24859	1.70388	1.87605
Australia	2013	16.2	375.4	68150.1	1.61228	41.2084	23100000	85.502	25.128	0.890151	0.938268	0.814915	1.43641	1.03107	1.64006	1.80087	1.77853	1.78523	1.5787	-3.21892	1.23374	1.72046	1.78188
Australia	2014	15.6	366.2	62510.8	1.63552	42.5065	23500000	85.602	25.5148	0.891254	0.950784	0.804573	1.36172	1.03219	1.60707	1.86371	1.92305	1.85372	1.60691	-3.15884	1.19695	1.73539	1.88838
Australia	2015	15.6	372.5	56755.7	1.62544	41.4944	23800000	85.701	23.6442	0.908821	0.942523	0.847432	1.35559	0.88498	1.56419	1.78868	1.82507	1.88271	1.5502	-3.3598	1.12029	1.67644	1.85389
Australia	2016	15.7	380.6	49971.1	1.61573	40.7776	24200000	85.8	22.2849	0.902242	0.926527	0.850471	1.3537	1.04796	1.56804	1.89697	1.75567	1.81611	1.57307	-3.23546	1.20083	1.7325	1.78589
Australia	2017	15.6	384.8	54028	1.67624	41.8187	24600000	85.904	23.4611	0.885944	0.925422	0.819477	1.37564	0.896061	1.53822	1.93341	1.68646	1.79835	1.53802	-3.06359	1.13585	1.73582	1.74241
Australia	2018	15.3	382.4	57355	1.70692	43.2627	25000000	86.012	24.159	0.87439	0.915365	0.806777	1.38059	0.989604	1.59523	1.90271	1.71538	1.80521	1.56479	-2.9598	1.1851	1.74897	1.7603
Australia	2019	15	380.7	55057.2	1.76527	45.7105	25400000	86.124	25.3824	0.87298	0.903339	0.816026	1.26744	0.911746	1.57156	1.87369	1.73447	1.82541	1.53072	-2.82332	1.08959	1.72262	1.77994
Brasil	1999	1.6	281.6	3478.37	1	20.9822	172000000	80.496	21.7467	0.40963	0.481649	0.325131	0.317223	-0.0750796	0.00679455	0.363178	-0.20105	0.0578385	0.0781507	3.34017	0.121072	0.184986	-0.0716059
Brasil	2000	1.7	294.6	3749.75	1.05606	22.6398	175000000	81.192	23.0066	0.42792	0.498502	0.344301	0.301594	0.18674	0.0940802	0.361691	-0.20845	0.0402037	0.12931	3.35759	0.244167	0.227885	-0.0841232
Brasil	2001	1.7	301.5	3156.8	1.14292	26.9363	177000000	81.553	22.6395	0.432016	0.525972	0.324899	0.386916	0.258292	0.0750299	0.329165	-0.220142	0.0606314	0.148315	3.35982	0.322604	0.202097	-0.0797553
Brasil	2002	1.7	301.1	2829.28	1.25491	27.6184	180000000	81.88	22.4953	0.42955	0.540639	0.305375	0.472238	0.329845	0.0559796	0.296639	-0.231834	0.0810591	0.167321	3.36206	0.401041	0.17631	-0.0753875
Brasil	2003	1.6	295.6	3070.91	1.43174	28.1404	182000000	82.203	23.0838	0.446738	0.546627	0.333239	0.442829	0.0059727	0.19751	0.309619	-0.322895	0.0914829	0.120753	3.31838	0.224401	0.253565	-0.115706
Brasil	2004	1.7	313.3	3637.46	1.54273	29.6782	184000000	82.521	24.3066	0.473831	0.578455	0.354771	0.388609	-0.275707	0.0195322	0.0334402	-0.364877	0.023013	-0.0293314	3.1949	0.0564514	0.0264862	-0.170932
Brasil	2005	1.7	314.1	4790.44	1.65737	27.0868	186000000	82.834	24.1726	0.51186	0.631469	0.376657	0.45768	-0.264488	-0.0963305	0.0392087	-0.42949	-0.139791	-0.0722017	3.0623	0.096596	-0.0285609	-0.28464
Brasil	2006	1.7	317.8	5886.46	1.76964	26.0417	188000000	83.143	23.544	0.529287	0.620243	0.422206	0.500076	-0.294623	-0.320333	-0.0324615	-0.366405	-0.109042	-0.103798	3.2352	0.102726	-0.176397	-0.237723
Brasil	2007	1.8	333.4	7348.03	1.88359	25.2926	190000000	83.448	23.1254	0.593071	0.643682	0.524392	0.537074	-0.356955	-0.214283	-0.0254311	-0.371003	-0.0759291	-0.0844213	3.17825	0.0900594	-0.119857	-0.223466
Brasil	2008	1.8	352.2	8831.02	2.04894	27.2576	192000000	83.749	23.0853	0.613688	0.648958	0.559722	0.568986	-0.3126	-0.0895778	0.0539286	-0.315275	0.00789	-0.0144414	3.2418	0.128193	-0.0178246	-0.153693
Brasil	2009	1.7	327.8	8597.92	2.19879	22.106	194000000	84.044	21.8786	0.59137	0.643641	0.521083	0.522007	0.166292	-0.0947754	0.0994606	-0.156511	-0.0693086	0.0778608	3.30602	0.34415	0.0023426	-0.11291
Brasil	2010	1.9	374.4	11286.2	2.38401	22.7722	196000000	84.335	23.2679	0.606791	0.662126	0.53297	0.571349	0.0134759	-0.0354277	0.152444	0.044096	0.046305	0.13204	3.21503	0.292412	0.0585083	0.0452005
Brasil	2011	2	392.8	13245.6	2.58232	23.9344	198000000	84.631	23.1021	0.603266	0.662253	0.5259	0.513676	-0.132575	-0.116579	0.165336	0.0376661	0.16594	0.105577	3.2193	0.19055	0.0243786	0.101803
Brasil	2012	2.1	426	12370	2.78744	25.1143	199000000	84.923	22.1336	0.617664	0.671068	0.545443	0.477906	0.0459616	-0.128268	0.0939019	-0.0694453	-0.0374033	0.0637755	3.25449	0.261934	-0.0171832	-0.0534243
Brasil	2013	2.3	457.5	12300.3	2.99662	25.786	201000000	85.209	21.2248	0.619388	0.674476	0.545429	0.417426	-0.258553	-0.0930665	0.0734235	-0.0802455	-0.0846047	-0.00427003	3.23953	0.0794365	-0.0098215	-0.0824251
Brasil	2014	2.4	481.6	12112.6	3.23176	24.6854	203000000	85.492	20.4725	0.626141	0.665733	0.567474	0.471928	-0.0702901	-0.139743	-0.0781973	-0.0499485	-0.338399	-0.0341082	3.35951	0.200819	-0.10897	-0.194174
Brasil	2015	2.2	457.6	8814	3.47628	26.9536	204000000	85.77	19.36	0.633274	0.669998	0.577258	0.458852	-0.331458	-0.184351	-0.192655	-0.147159	-0.39647	-0.132207	3.36418	0.0636967	-0.188503	-0.271815
Brasil	2016	2.1	421.8	8710.1	3.75798	24.5337	206000000	86.042	18.3548	0.609417	0.646669	0.5536	0.451849	-0.377205	-0.173978	-0.207316	-0.157332	-0.381325	-0.140884	3.41167	0.037322	-0.190647	-0.269328
Brasil	2017	2.1	433.3	9928.64	3.89595	24.3197	208000000	86.309	18.1885	0.617466	0.640092	0.576028	0.448016	-0.473865	-0.232849	-0.150032	-0.24695	-0.495932	-0.191935	3.42329	-0.0129245	-0.19144	-0.371441
Brasil	2018	2	411.4	9151.44	4.07102	28.8762	209000000	86.569	18.7491	0.633296	0.63933	0.607968	0.360251	-0.440424	-0.449775	-0.32714	-0.25248	-0.398966	-0.251422	3.13092	-0.0400862	-0.388458	-0.325723
Brasil	2019	2	411	8897.49	4.24528	28.4559	211000000	86.824	18.4088	0.657415	0.644133	0.650669	0.297466	-0.713788	-0.186903	-0.178451	-0.180635	-0.336589	-0.216483	3.11699	-0.208161	-0.182677	-0.258612
Canada	1999	15.9	483.7	22315.2	1	80.115	30400000	79.103	27.8717	0.750221	0.868852	0.608734	1.54169	1.05946	1.93982	1.56091	1.7262	2.10301	1.65518	-0.234944	1.30058	1.75036	1.9146
Canada	2000	16.4	503.5	24271	1.04594	82.7654	30700000	79.478	29.5	0.750221	0.868852	0.608734	1.53197	1.16847	1.93116	1.52334	1.69439	2.11554	1.66081	-0.154325	1.35022	1.72725	1.90497
Canada	2001	16	496.2	23822.1	1.06732	78.3442	31000000	79.81	28.4475	0.808509	0.827971	0.764417	1.51551	1.19502	1.92712	1.5525	1.6939	2.0752	1.65987	-0.210283	1.35526	1.73981	1.88455
Canada	2002	16.4	514.5	24255.3	1.07632	75.707	31400000	79.888	27.5731	0.808509	0.827971	0.764417	1.49905	1.22157	1.92309	1.58165	1.69341	2.03485	1.65894	-0.26624	1.36031	1.75237	1.86413
Canada	2003	16.9	534.3	28300.5	1.08984	69.8401	31600000	79.967	27.9074	0.797167	0.844249	0.7258	1.54756	1.05409	1.99003	1.55719	1.73484	1.98654	1.64504	-0.196294	1.30082	1.77361	1.86069
Canada	2004	16.5	526.2	32143.7	1.11648	70.1924	31900000	80.045	28.3911	0.797167	0.844249	0.7258	1.66846	0.876835	1.92235	1.62667	1.7066	1.82771	1.60477	-0.160882	1.27265	1.77451	1.76716
Canada	2005	16.7	538.9	36382.5	1.1317	69.7591	32200000	80.122	29.213	0.745883	0.830188	0.638856	1.50688	0.829618	1.88742	1.56693	1.66166	1.87926	1.5553	-0.133029	1.16825	1.72718	1.77046
Canada	2006	16.3	529.6	40504.1	1.14376	68.0522	32600000	80.213	28.8476	0.745883	0.830188	0.638856	1.41559	1.03553	1.89555	1.55885	1.81454	1.96255	1.61377	-0.129323	1.22556	1.7272	1.88854
Canada	2007	17	560.1	44659.9	1.12823	66.2834	32900000	80.396	28.6859	0.756905	0.838234	0.652517	1.38467	1.00687	1.76139	1.60541	1.81471	2.0009	1.59566	-0.320061	1.19577	1.6834	1.9078
Canada	2008	16.2	539.9	46710.5	1.17318	67.0236	33200000	80.578	29.342	0.756905	0.838234	0.652517	1.40753	1.04185	1.79168	1.65084	1.80829	2.00269	1.61715	-0.404582	1.22469	1.72126	1.90549
Canada	2009	15.2	512.5	40876.3	1.14606	58.4744	33600000	80.758	25.076	0.779009	0.862454	0.671831	1.40185	1.12674	1.74589	1.69948	1.80408	2.06179	1.63997	-0.539476	1.26429	1.72268	1.93294
Canada	2010	15.5	526.2	47562.1	1.17872	60.2081	34000000	80.937	26.3511	0.779009	0.862454	0.671831	1.3526	0.936318	1.7829	1.69587	1.80574	2.0704	1.6073	-0.569687	1.14446	1.73939	1.93807
Canada	2011	15.7	538.7	52223.7	1.21685	62.4987	34300000	81.096	27.1393	0.805089	0.872807	0.712844	1.38014	1.07718	1.77824	1.69103	1.73646	1.97795	1.60684	-0.542854	1.22866	1.73464	1.85721
Canada	2012	15.5	537.2	52669.1	1.2316	62.5956	34700000	81.137	26.6347	0.805089	0.872807	0.712844	1.43751	1.11302	1.76556	1.71462	1.76349	1.92662	1.62014	-0.710972	1.27526	1.74009	1.84506
Canada	2013	15.6	546.7	52635.2	1.253	62.2311	35100000	81.178	26.6132	0.832057	0.872372	0.766394	1.45349	1.06142	1.78895	1.7393	1.75587	1.88673	1.61429	-0.603812	1.25745	1.76413	1.8213
Canada	2014	15.6	551.8	50956	1.27736	64.3787	35400000	81.218	27.1379	0.832057	0.872372	0.766394	1.41236	1.1755	1.7605	1.84502	1.89062	1.8367	1.65345	-0.743238	1.29393	1.80276	1.86366
Canada	2015	15.4	549	43596.1	1.26616	66.1649	35700000	81.259	24.4157	0.854305	0.865557	0.817026	1.46713	1.2747	1.76173	1.71766	1.84192	1.88718	1.65839	-0.809366	1.37091	1.7397	1.86455
Canada	2016	15.2	548.2	42315.6	1.27571	65.3637	36100000	81.3	23.2953	0.854305	0.865557	0.817026	1.44515	1.25606	1.78096	1.73882	1.84127	1.98988	1.67536	-0.747672	1.35061	1.75989	1.91558
Canada	2017	15.3	558.6	45129.4	1.30843	65.1011	36500000	81.35	24.0278	0.837976	0.863622	0.786801	1.47772	1.10206	1.85711	1.88967	1.80602	1.92765	1.67671	-0.953468	1.28989	1.87339	1.86684
Canada	2018	15.4	570.5	46454.7	1.33142	66.5819	37100000	81.411	24.0278	0.837976	0.863622	0.786801	1.49015	0.979126	1.71492	1.70608	1.75656	1.82788	1.57912	-0.988435	1.23464	1.7105	1.79222
Canada	2019	15.2	571	46326.7	1.35369	65.4288	37600000	81.482	24.0278	0.895134	0.889614	0.873385	1.43192	1.01677	1.73129	1.71624	1.76027	1.76716	1.57061	-0.915966	1.22434	1.72376	1.76372
China	1999	2.3	2920.9	873.287	1	33.5246	1250000000	34.865	45.3599	0.895134	0.889614	0.873385	-1.41076	-0.300164	-0.114483	-0.320297	-0.492108	-0.2432	-0.480169	-1.88869	-0.855462	-0.21739	-0.367654
China	2000	2.5	3097.4	959.372	1.02063	39.4105	1260000000	35.877	45.5361	0.854878	0.855619	0.828093	-1.38408	-0.208934	-0.108963	-0.33929	-0.527161	-0.218289	-0.464453	-1.81448	-0.796507	-0.224126	-0.372725
China	2001	2.6	3253.5	1053.11	1.04152	38.5274	1270000000	37.093	44.7934	0.854878	0.855619	0.828093	-1.48914	-0.268014	-0.0846168	-0.426231	-0.512445	-0.368268	-0.524785	-2.01116	-0.878576	-0.255424	-0.440356
China	2002	2.7	3508.9	1148.51	1.04779	42.7474	1280000000	38.425	44.4506	0.886364	0.849556	0.89617	-1.59419	-0.327095	-0.0602706	-0.513172	-0.49773	-0.518246	-0.585118	-2.20783	-0.960644	-0.286721	-0.507988
China	2003	3.2	4065.5	1288.64	1.07507	51.804	1290000000	39.776	45.6228	0.886364	0.849556	0.89617	-1.51243	-0.563666	-0.0820877	-0.333369	-0.529827	-0.359454	-0.563472	-2.22519	-1.03805	-0.207728	-0.444641
China	2004	3.7	4739.6	1508.67	1.14981	59.5055	1300000000	41.144	45.9002	0.887721	0.907869	0.84053	-1.46246	-0.390192	-0.0552381	-0.308698	-0.52934	-0.559694	-0.550938	-2.24872	-0.926328	-0.181968	-0.544517
China	2005	4.2	5407.4	1753.42	1.19469	62.2079	1300000000	42.522	47.0226	0.887721	0.907869	0.84053	-1.50079	-0.501789	-0.120007	-0.150019	-0.589085	-0.608734	-0.578403	-1.94994	-1.00129	-0.135013	-0.598909
China	2006	4.6	5961.8	2099.23	1.2416	64.4789	1310000000	43.868	47.5574	0.883943	0.905694	0.835263	-1.74897	-0.539764	0.0704749	-0.201165	-0.639475	-0.514581	-0.59558	-1.89924	-1.14437	-0.0653451	-0.577028
China	2007	4.9	6473.3	2693.97	1.33782	62.1934	1320000000	45.199	46.8842	0.883943	0.905694	0.835263	-1.72125	-0.498821	0.182778	-0.171557	-0.542214	-0.589647	-0.556785	-1.92227	-1.11004	0.00561055	-0.565931
China	2008	5	6669	3468.3	1.44211	57.6127	1320000000	46.539	46.9712	0.887084	0.904837	0.842305	-1.6995	-0.491275	0.150768	-0.15479	-0.419797	-0.520295	-0.522481	-1.99337	-1.09539	-0.00201125	-0.470046
China	2009	5.4	7130.9	3832.24	1.43909	45.1849	1330000000	47.88	45.9571	0.887084	0.904837	0.842305	-1.70117	-0.449346	0.0938044	-0.223832	-0.407051	-0.514938	-0.533756	-2.16249	-1.07526	-0.0650136	-0.460994
China	2010	5.9	7830.6	4550.45	1.53812	50.7171	1340000000	49.226	46.4978	0.886858	0.893527	0.853172	-1.68055	-0.657061	0.0885483	-0.234011	-0.409902	-0.561791	-0.575794	-2.16799	-1.1688	-0.0727314	-0.485846
China	2011	6.4	8569	5618.13	1.66233	50.7409	1340000000	50.511	46.5293	0.886858	0.893527	0.853172	-1.63761	-0.602055	0.0881574	-0.221428	-0.46481	-0.507088	-0.557472	-2.24158	-1.11983	-0.0666353	-0.485949
China	2012	6.5	8823.4	6316.92	1.70108	48.2675	1350000000	51.765	45.423	0.875961	0.905356	0.81988	-1.63794	-0.538782	0.0233264	-0.24082	-0.542862	-0.435748	-0.562138	-2.37903	-1.08836	-0.108747	-0.489305
China	2013	6.8	9232.7	7050.65	1.73788	46.7444	1360000000	53.013	44.1767	0.875961	0.905356	0.81988	-1.63141	-0.54379	0.0034887	-0.28798	-0.524646	-0.358217	-0.557092	-2.33086	-1.0876	-0.142246	-0.441432
China	2014	6.8	9224.1	7678.6	1.7558	44.9052	1360000000	54.259	43.0856	0.872315	0.905192	0.812863	-1.61667	-0.522584	0.322591	-0.282993	-0.414574	-0.340013	-0.475707	-2.19413	-1.06963	0.0197991	-0.377294
China	2015	6.7	9135.2	8066.94	1.75575	39.4642	1370000000	55.5	40.8413	0.872315	0.905192	0.812863	-1.66078	-0.550295	0.407575	-0.289439	-0.409873	-0.28206	-0.464145	-1.93705	-1.10554	0.0590682	-0.345966
China	2016	6.6	9127.9	8147.94	1.78046	36.8944	1380000000	56.736	39.5806	0.896322	0.887575	0.877763	-1.55963	-0.499395	0.354594	-0.264475	-0.334548	-0.253951	-0.426234	-1.86049	-1.02951	0.0450597	-0.294249
China	2017	6.7	9334.9	8879.44	1.85582	37.6324	1390000000	57.96	39.8517	0.896322	0.887575	0.877763	-1.50378	-0.231018	0.413772	-0.146761	-0.266711	-0.27085	-0.334224	-1.72322	-0.867399	0.133506	-0.26878
China	2018	7	9712.8	9976.68	1.92077	37.4562	1390000000	59.152	39.687	0.875802	0.891279	0.833645	-1.46319	-0.300023	0.47927	-0.186256	-0.202882	-0.267959	-0.323506	-1.69105	-0.881606	0.146507	-0.235421
China	2019	7.1	9876.5	10216.6	1.9455	35.8374	1400000000	60.308	38.5874	0.875802	0.891279	0.833645	-1.62812	-0.256689	0.517001	-0.24458	-0.274604	-0.295119	-0.363685	-1.69723	-0.942404	0.13621	-0.284861
Germany	1999	10	815	26725.9	1	53.3659	82100000	74.758	27.6544	0.391412	0.332373	0.438527	1.30334	1.32735	1.88352	1.4003	1.65083	1.95729	1.58711	-3.64556	1.31535	1.64191	1.80406
Germany	2000	10	812.3	23635.9	0.995106	61.5261	82200000	74.965	27.7124	0.368845	0.334409	0.392044	1.3148	1.41295	1.88506	1.5148	1.63789	1.86106	1.60443	-3.37965	1.36388	1.69993	1.74948
Germany	2001	10.2	831.5	23607.9	1.00809	62.0628	82300000	75.17	27.0692	0.344226	0.333493	0.344473	1.36442	1.25624	1.80242	1.5366	1.65203	1.90028	1.58533	-3.51453	1.31033	1.66951	1.77615
Germany	2002	10	817.9	25077.7	1.02199	60.9349	82500000	75.374	26.3787	0.375625	0.361578	0.378229	1.41403	1.09954	1.71977	1.5584	1.66616	1.93949	1.56623	-3.64942	1.25679	1.63908	1.80283
Germany	2003	10.1	820.7	30243.6	1.03549	61.8493	82500000	75.577	26.1868	0.399536	0.361928	0.424972	1.41355	0.578257	1.41907	1.53446	1.67476	1.92996	1.42501	-3.918	0.995906	1.47677	1.80236
Germany	2004	9.9	804.6	34044.1	1.04704	66.2262	82500000	75.779	26.4048	0.42596	0.388004	0.450939	1.49604	0.639837	1.48787	1.47961	1.63921	1.86209	1.43411	-3.68264	1.06794	1.48374	1.75065
Germany	2005	9.7	786.9	34507.4	1.05128	70.9187	82500000	75.98	26.3533	0.420774	0.381941	0.446788	1.48583	0.890194	1.50568	1.51636	1.66372	1.88501	1.49113	-3.43335	1.18801	1.51102	1.77436
Germany	2006	9.8	798.7	36323.4	1.05546	77.4497	82400000	76.179	26.9744	0.466964	0.37805	0.541653	1.36523	1.02652	1.65024	1.56909	1.78343	1.80305	1.53293	-3.09993	1.19588	1.60967	1.79324
Germany	2007	9.5	767	41587.2	1.07414	79.8744	82300000	76.378	27.2365	0.516353	0.388704	0.628272	1.33648	0.996008	1.63784	1.61517	1.773	1.73584	1.51572	-2.80484	1.16624	1.62651	1.75442
Germany	2008	9.6	773.9	45427.2	1.08391	81.5248	82100000	76.575	26.8487	0.486386	0.390587	0.567369	1.33678	0.945835	1.52284	1.48877	1.74571	1.75981	1.46662	-2.69003	1.14131	1.5058	1.75276
Germany	2009	9	720.2	41485.9	1.10388	71.2287	81900000	76.771	24.7358	0.520769	0.427283	0.59839	1.33496	0.860531	1.57899	1.51911	1.65595	1.75526	1.4508	-2.65534	1.09775	1.54905	1.7056
Germany	2010	9.5	758.9	41531.9	1.111	79.8686	81800000	76.966	26.8489	0.52648	0.44604	0.590882	1.29778	0.796835	1.52075	1.57305	1.64464	1.77424	1.43455	-2.68292	1.04731	1.5469	1.70944
Germany	2011	9.1	731.2	46644.8	1.12288	85.2061	80300000	77.16	27.069	0.525024	0.447096	0.586957	1.34921	0.842218	1.50578	1.55482	1.62729	1.74884	1.43803	-2.5785	1.09571	1.5303	1.68806
Germany	2012	9.3	745.1	43858.4	1.13968	86.514	80400000	77.17	27.284	0.545014	0.470234	0.603192	1.39374	0.775621	1.53886	1.53613	1.67617	1.82531	1.45764	-2.39654	1.08468	1.5375	1.75074
Germany	2013	9.5	763.7	46285.8	1.16202	85.0789	80600000	77.18	26.7826	0.55415	0.487038	0.604381	1.40618	0.927984	1.51779	1.55304	1.65021	1.8053	1.47675	-2.25766	1.16708	1.53542	1.72776
Germany	2014	8.9	723.1	47960	1.18384	84.6201	81000000	77.19	27.011	0.58667	0.511155	0.644312	1.43633	0.925187	1.6713	1.70304	1.85451	1.81678	1.56786	-1.92271	1.18076	1.68717	1.83565
Germany	2015	8.9	729.7	41086.7	1.20578	86.2462	81700000	77.2	27.1098	0.61986	0.568727	0.652109	1.422	0.699824	1.68697	1.72308	1.79423	1.81716	1.52388	-2.16633	1.06091	1.70503	1.80569
Germany	2016	8.9	734.5	42107.5	1.22179	84.7696	82300000	77.224	27.5685	0.634111	0.580667	0.668237	1.36437	0.681363	1.69621	1.81702	1.62176	1.82614	1.50114	-1.81036	1.02287	1.75661	1.72395
Germany	2017	8.7	718.8	44542.3	1.24016	87.2372	82700000	77.261	27.4623	0.627293	0.599858	0.635618	1.43226	0.587722	1.65318	1.78619	1.61498	1.84353	1.48631	-1.80089	1.00999	1.71969	1.72925
Germany	2018	8.4	694.5	47950.2	1.26465	88.4344	82900000	77.312	27.3071	0.637015	0.617646	0.636977	1.43126	0.591275	1.56271	1.76293	1.63158	1.93692	1.48611	-1.74411	1.01127	1.66282	1.78425
Germany	2019	7.8	644.1	46794.9	1.29064	87.5997	83100000	77.376	26.966	0.630141	0.615902	0.625183	1.35559	0.574309	1.53116	1.72319	1.62069	1.90328	1.45137	-1.78236	0.96495	1.62718	1.76199
French Republic	1999	6.1	366.6	24673.2	1	49.7609	60500000	75.614	21.2017	0.774302	0.75986	0.765155	1.17738	0.743564	1.61264	0.915328	1.43117	1.38114	1.2102	-1.94795	0.960474	1.26399	1.40615
French Republic	2000	6	364.7	22364	1.01553	55.8612	60900000	75.871	21.2939	0.76922	0.760002	0.755004	1.18299	0.787016	1.71177	0.960125	1.45941	1.36826	1.24493	-1.71241	0.985002	1.33595	1.41383
French Republic	2001	6	368.2	22433.5	1.03593	54.9594	61400000	76.127	20.9384	0.750294	0.729158	0.748573	1.16866	0.857797	1.65709	0.988485	1.35017	1.2983	1.22008	-1.8199	1.01323	1.32279	1.32424
French Republic	2002	5.9	362.5	24177.3	1.05735	53.072	61800000	76.38	20.6495	0.724422	0.71682	0.709955	1.15434	0.928578	1.60241	1.01684	1.24094	1.22835	1.19524	-1.9274	1.04146	1.30963	1.23464
French Republic	2003	5.9	368.3	29568.4	1.07701	50.7978	62200000	76.632	20.1918	0.74013	0.726678	0.731035	1.12266	0.181764	1.71467	1.2481	1.36735	1.34914	1.16395	-1.65542	0.652213	1.48138	1.35825
French Republic	2004	5.9	368.9	33741.3	1.09448	51.925	62700000	76.883	19.9575	0.751887	0.737667	0.743202	1.45646	0.345936	1.77697	1.22613	1.44289	1.33043	1.26314	-1.69456	0.901197	1.50155	1.38666
French Republic	2005	5.9	371.7	34760.2	1.11567	53.9807	63200000	77.13	19.6096	0.759523	0.753809	0.742098	1.47677	0.401587	1.67153	1.24663	1.41881	1.36618	1.26359	-1.31589	0.939179	1.45908	1.3925
French Republic	2006	5.7	362.4	36443.6	1.13972	56.1034	63600000	77.377	19.2841	0.779115	0.724265	0.81023	1.29872	0.597089	1.6328	1.24027	1.47447	1.46373	1.28451	-1.37189	0.947906	1.43654	1.4691
French Republic	2007	5.5	353.6	41508.4	1.16886	56.4208	64000000	77.621	19.1367	0.774674	0.720117	0.805631	1.25977	0.563624	1.47104	1.28717	1.47234	1.46461	1.25309	-1.34567	0.911696	1.37911	1.46847
French Republic	2008	5.4	349.3	45334.1	1.19653	57.3971	64400000	77.868	18.8138	0.732654	0.686503	0.756486	1.30479	0.54572	1.58291	1.28412	1.50713	1.40743	1.27202	-1.36312	0.925257	1.43352	1.45728
French Republic	2009	5.2	336.2	41575.4	1.19732	50.4624	64700000	78.117	18.3048	0.75436	0.726738	0.759002	1.24451	0.511752	1.48097	1.21696	1.45268	1.43824	1.22419	-1.45703	0.87813	1.34897	1.44546
French Republic	2010	5.2	340.1	40638.3	1.21013	54.8678	65000000	78.369	17.8457	0.73566	0.715173	0.733735	1.20286	0.681088	1.46771	1.31238	1.50671	1.49489	1.27761	-1.41425	0.941972	1.39005	1.5008
French Republic	2011	5	372.3	43790.7	1.2216	58.7906	65300000	78.622	17.9782	0.720183	0.702434	0.715993	1.17067	0.602993	1.39793	1.16131	1.43832	1.54473	1.21933	-1.40041	0.88683	1.27962	1.49153
French Republic	2012	5	331.2	40874.7	1.2358	59.7021	65700000	78.878	17.8685	0.728353	0.697873	0.736643	1.23811	0.554941	1.38078	1.13038	1.4435	1.47951	1.20454	-1.46755	0.896524	1.25558	1.4615
French Republic	2013	5	331.5	42592.9	1.24541	59.764	66000000	79.135	17.9718	0.707739	0.696924	0.696993	1.21925	0.448744	1.48933	1.15709	1.4098	1.3116	1.17263	-1.52319	0.833996	1.32321	1.3607
French Republic	2014	4.5	299.3	43011.3	1.2526	60.4788	66300000	79.394	17.7459	0.710213	0.697485	0.701305	1.21816	0.300569	1.41868	1.07879	1.45666	1.29292	1.12763	-1.63027	0.759364	1.24873	1.37479
French Republic	2015	4.6	304.9	36638.2	1.26686	61.7517	66500000	79.655	17.6797	0.732911	0.687511	0.755983	1.20664	0.106706	1.44812	1.12969	1.39851	1.2865	1.09603	-2.04267	0.656674	1.28891	1.3425
French Republic	2016	4.6	307.5	37037.4	1.27348	61.1001	66700000	79.917	17.4341	0.706657	0.681334	0.710452	1.13647	-0.0953591	1.41643	1.07032	1.38673	1.37006	1.04744	-2.58073	0.520557	1.24338	1.37839
French Republic	2017	4.7	311.5	38685.3	1.28012	62.9618	66900000	80.18	17.2412	0.704399	0.67693	0.71041	1.15241	0.279078	1.34809	1.15951	1.43641	1.26699	1.10708	-2.60031	0.715746	1.2538	1.3517
French Republic	2018	4.5	300.6	41572.5	1.29282	64.438	67100000	80.444	17.1884	0.717789	0.66234	0.751371	1.14651	0.0291557	1.45866	1.15629	1.43445	1.31764	1.09045	-2.5554	0.587834	1.30748	1.37605
French Republic	2019	4.4	293.9	40578.6	1.30935	64.1415	67200000	80.709	17.4247	0.694063	0.655308	0.711673	1.11644	0.299382	1.37214	1.44041	1.40769	1.28325	1.15322	-2.53972	0.70791	1.40628	1.34547
Britain	1999	8.7	512	28665.7	1	49.304	58700000	78.591	23.0814	0.608009	0.685115	0.512381	1.25927	0.982816	1.89053	1.96015	1.7362	2.12422	1.65886	-1.46618	1.12104	1.92534	1.93021
Britain	2000	8.8	520.6	28156.3	1.01691	52.1783	58900000	78.651	23.1491	0.701899	0.725351	0.657064	1.32327	1.03529	1.84811	1.87309	1.69606	2.13931	1.65252	-1.32059	1.17928	1.8606	1.91768
Britain	2001	9.1	535.3	27717.6	1.03573	52.6642	59100000	78.751	22.0515	0.703519	0.70551	0.680095	1.30335	0.857183	1.84453	1.81553	1.68994	2.09749	1.60134	-1.17912	1.08026	1.83003	1.89371
Britain	2002	8.8	521.2	29982.6	1.0571	51.1388	59400000	79.047	21.7057	0.699384	0.70289	0.674572	1.28342	0.679082	1.84096	1.75797	1.68382	2.05567	1.55015	-1.03766	0.981252	1.79946	1.86974
Britain	2003	9	533.5	34383.9	1.08604	50.0882	59600000	79.339	21.116	0.707796	0.697006	0.697023	1.33304	0.272854	1.81052	1.68037	1.70488	2.03918	1.47348	-1.15198	0.802948	1.74545	1.87203
Britain	2004	8.9	533.4	40208.9	1.11395	50.1538	60000000	79.629	20.3346	0.728983	0.728528	0.707229	1.59745	0.142572	1.8896	1.73676	1.62652	1.93331	1.4877	-1.30065	0.870009	1.81318	1.77991
Britain	2005	8.8	531.7	41932.9	1.14888	52.5585	60400000	79.915	20.3067	0.71929	0.749411	0.667257	1.44396	0.126741	1.7666	1.61429	1.56947	1.90108	1.40369	-1.58594	0.785349	1.69044	1.73528
Britain	2006	8.8	532.9	44472.6	1.18161	56.6775	60800000	80.199	20.3404	0.835602	0.86669	0.779059	1.37877	0.66918	1.67099	1.83987	1.78575	1.79233	1.52282	-1.62528	1.02398	1.75543	1.78904
Britain	2007	8.5	521.7	50444.9	1.21465	52.7665	61300000	80.479	19.758	0.806101	0.831888	0.755757	1.3356	0.575391	1.64817	1.86661	1.73743	1.74221	1.48423	-1.6681	0.955494	1.75739	1.73982
Britain	2008	8.2	507.9	47267	1.25387	56.2757	61800000	80.757	20.0299	0.791991	0.868701	0.691154	1.32102	0.494694	1.64377	1.78517	1.7082	1.68249	1.43922	-1.78303	0.907858	1.71447	1.69534
Britain	2009	7.4	460.1	38736.9	1.27538	54.3988	62300000	81.031	18.9152	0.766345	0.864111	0.645233	1.3033	0.121583	1.512	1.58434	1.73899	1.63273	1.31549	-1.73978	0.712442	1.54817	1.68586
Britain	2010	7.6	476.6	39536.8	1.29294	58.4379	62800000	81.302	18.9918	0.789476	0.880587	0.674314	1.28999	0.411818	1.62306	1.73298	1.78198	1.61309	1.40882	-1.78286	0.850906	1.67802	1.69754
Britain	2011	6.9	439.2	42047.6	1.31967	62.3813	63300000	81.57	18.7163	0.800769	0.881382	0.695762	1.29741	0.351708	1.60985	1.65551	1.66792	1.6218	1.36736	-1.70033	0.82456	1.63268	1.64486
Britain	2012	7.2	461.4	42449.1	1.34094	61.2129	63700000	81.837	18.6905	0.759308	0.872954	0.62253	1.33913	0.402271	1.59928	1.64512	1.73644	1.67308	1.39922	-1.57813	0.870702	1.6222	1.70476
Britain	2013	7	447	43401.3	1.37096	61.145	64100000	82.102	18.931	0.743599	0.873046	0.591499	1.32904	0.486201	1.51958	1.77062	1.69765	1.72623	1.42155	-1.65604	0.907619	1.6451	1.71194
Britain	2014	6.3	408.7	47452.2	1.39276	57.9483	64600000	82.365	18.5472	0.756577	0.860406	0.629699	1.27579	0.415348	1.62975	1.82579	1.87901	1.75097	1.46277	-1.92089	0.845569	1.72777	1.81499
Britain	2015	6.1	394	45039.2	1.39988	56.0003	65100000	82.626	18.4199	0.762695	0.863243	0.638911	1.29784	0.517748	1.73587	1.84566	1.80554	1.87238	1.51251	-1.96319	0.907792	1.79076	1.83896
Britain	2016	5.7	373.6	41048.3	1.4265	58.2846	65600000	82.886	17.8525	0.76448	0.864972	0.640699	1.2954	0.360454	1.60955	1.76071	1.67841	1.89558	1.43335	-1.98327	0.827927	1.68513	1.78699
Britain	2017	5.5	359.9	40304.7	1.45244	61.6614	66100000	83.143	18.1674	0.793731	0.846873	0.716408	1.36325	0.386158	1.46966	1.71748	1.68624	1.8602	1.41383	-2.17064	0.874704	1.59357	1.77322
Britain	2018	5.3	353.9	42992.8	1.48148	62.9701	66500000	83.398	18.1245	0.780404	0.839738	0.697294	1.36949	0.0797425	1.39891	1.77715	1.64239	1.84467	1.35206	-2.28895	0.724615	1.58803	1.74353
Britain	2019	5.1	342.2	42354.4	1.51133	63.3973	66800000	83.652	17.8322	0.780873	0.840664	0.697293	1.2614	0.539732	1.48274	1.62599	1.6067	1.78598	1.38376	-2.39868	0.900565	1.55436	1.69634
Indonesia	1999	1.2	255.8	671.099	1	62.9439	209000000	40.792	43.3601	0.797025	0.856556	0.713213	-0.647323	-1.86208	-0.450551	-0.273392	-0.750038	-1.04772	-0.838517	0.221632	-1.2547	-0.361972	-0.898878
Indonesia	2000	1.2	255	780.19	1.20447	71.4369	212000000	42.002	41.9691	0.855295	0.853596	0.830938	-0.270176	-1.99612	-0.292279	-0.206866	-0.71734	-0.919074	-0.733642	0.386765	-1.13315	-0.249572	-0.818207
Indonesia	2001	1.3	274.3	748.258	1.37666	69.7932	214000000	42.783	47.8935	0.880522	0.842791	0.891429	-0.27104	-1.78921	-0.353245	-0.423449	-0.815672	-1.03156	-0.780695	0.521243	-1.03012	-0.388347	-0.923614
Indonesia	2002	1.3	279.9	900.178	1.45783	59.0795	217000000	43.568	47.7453	0.826558	0.851297	0.776638	-0.271903	-1.58229	-0.414211	-0.640033	-0.914004	-1.14404	-0.827747	0.65572	-0.927099	-0.527122	-1.02902
Indonesia	2003	1.4	308.6	1065.65	1.53783	53.6165	220000000	44.356	43.7496	0.858094	0.900438	0.789609	-0.299386	-2.09464	-0.464464	-0.795902	-0.850833	-0.969727	-0.912492	0.604379	-1.19701	-0.630183	-0.91028
Indonesia	2004	1.4	315.8	1150.26	1.66932	59.7613	223000000	45.149	44.6276	0.870849	0.913623	0.801544	-0.255447	-1.90829	-0.415352	-0.7016	-0.773633	-0.932151	-0.831079	0.666149	-1.08187	-0.558476	-0.852892
Indonesia	2005	1.4	317.6	1263.29	1.90857	63.9879	226000000	45.942	46.5411	0.880453	0.911515	0.822567	-0.121926	-1.51818	-0.483128	-0.625423	-0.821528	-0.878199	-0.741398	0.893036	-0.820054	-0.554275	-0.849863
Indonesia	2006	1.5	339	1589.8	2.17744	56.6571	229000000	46.738	46.9436	0.92252	0.922675	0.89426	-0.0842525	-1.41704	-0.331587	-0.384472	-0.719034	-0.83842	-0.629134	0.660511	-0.750646	-0.35803	-0.778727
Indonesia	2007	1.5	355.2	1860	2.42258	54.8293	232000000	47.535	46.7991	0.945925	0.934169	0.928863	-0.0198048	-1.1963	-0.277196	-0.344985	-0.681467	-0.619016	-0.523127	1.09841	-0.60805	-0.31109	-0.650241
Indonesia	2008	1.5	350.6	2166.85	2.86228	58.5614	235000000	48.335	48.0607	0.87072	0.873091	0.841823	-0.0112615	-1.05838	-0.237202	-0.348286	-0.653871	-0.5937	-0.483783	0.698391	-0.534819	-0.292744	-0.623785
Indonesia	2009	1.5	365.8	2261.25	3.09912	45.5121	239000000	49.134	47.6521	0.86761	0.883387	0.825402	-0.0010406	-0.751386	-0.298132	-0.361797	-0.602619	-0.838646	-0.475603	0.869975	-0.376213	-0.329964	-0.720632
Indonesia	2010	1.6	391.7	3122.36	3.57218	46.7013	242000000	49.914	42.7759	0.868338	0.891236	0.818987	-0.0377742	-0.853916	-0.214372	-0.415857	-0.639984	-0.751562	-0.485578	0.924852	-0.445845	-0.315114	-0.695773
Indonesia	2011	1.8	449.8	3643.05	3.83888	50.18	245000000	50.595	43.9134	0.867271	0.881552	0.82657	-0.008531	-0.770114	-0.259448	-0.351914	-0.592999	-0.701853	-0.447477	1.05123	-0.389323	-0.305681	-0.647426
Indonesia	2012	1.8	451.1	3694.36	3.98299	49.5829	248000000	51.276	43.5938	0.868443	0.875063	0.835367	0.0676126	-0.593263	-0.273001	-0.278763	-0.575652	-0.639795	-0.382143	0.885116	-0.262825	-0.275882	-0.607723
Indonesia	2013	1.7	416.9	3623.93	4.18078	48.6374	252000000	51.955	42.6357	0.886687	0.896389	0.849974	0.0361213	-0.519265	-0.198951	-0.195441	-0.530824	-0.613657	-0.337003	0.914641	-0.241572	-0.197196	-0.572241
Indonesia	2014	1.8	452.3	3491.64	4.40835	48.0802	255000000	52.635	41.9283	0.887402	0.897676	0.850094	0.153905	-0.416824	-0.0375725	-0.10766	-0.342276	-0.561732	-0.218693	0.892151	-0.13146	-0.0726161	-0.452004
Indonesia	2015	1.8	458.2	3331.7	4.58381	41.9376	258000000	53.313	40.0479	0.879821	0.89853	0.83431	0.184858	-0.615061	-0.24088	-0.217558	-0.422174	-0.458364	-0.294863	0.716898	-0.215101	-0.229219	-0.440269
Indonesia	2016	1.7	448.2	3562.82	4.69561	37.4213	262000000	53.989	39.3084	0.871866	0.896506	0.820666	0.167947	-0.372952	0.0074111	-0.122344	-0.344886	-0.39921	-0.177339	0.889583	-0.102503	-0.0574664	-0.372048
Indonesia	2017	1.8	480.6	3837.58	4.89717	39.3555	265000000	54.659	39.3792	0.900046	0.897684	0.874988	0.131601	-0.497903	0.0383757	-0.105156	-0.349676	-0.254854	-0.172936	1.06069	-0.183151	-0.0333903	-0.302265
Indonesia	2018	2	538	3893.86	5.08417	43.0743	268000000	55.325	39.7297	0.898771	0.898643	0.871518	0.154352	-0.545908	0.180583	-0.14697	-0.315493	-0.249739	-0.153863	1.33533	-0.195778	0.0168066	-0.282616
Indonesia	2019	2.2	583.4	4135.2	5.16545	37.4488	271000000	55.985	38.9521	0.898278	0.897662	0.871529	0.132109	-0.493405	0.182051	-0.0943936	-0.342421	-0.416033	-0.172015	1.40366	-0.180648	0.0438288	-0.379227
India	1999	0.8	854.6	441.999	1	24.8156	1040000000	27.453	26.5193	0.292411	0.19818	0.377734	0.371653	-1.09716	-0.0993759	-0.305662	0.342103	-0.296711	-0.180858	-1.09325	-0.362751	-0.202519	0.0226961
India	2000	0.8	889.8	443.314	1.03645	26.9009	1060000000	27.667	27.3258	0.303412	0.21782	0.379761	0.352063	-0.99813	-0.133776	-0.156073	0.330215	-0.345551	-0.158542	-0.934274	-0.323033	-0.144925	-0.0076681
India	2001	0.8	904.9	451.573	1.06978	25.9933	1080000000	27.918	26.4878	0.29097	0.231324	0.341751	0.389155	-1.10358	-0.12727	-0.25509	0.1668	-0.430715	-0.226784	-0.889724	-0.357214	-0.19118	-0.131958
India	2002	0.9	934.7	470.987	1.10953	29.5087	1090000000	28.244	27.6607	0.303313	0.26104	0.336347	0.426246	-1.20903	-0.120764	-0.354108	0.0033842	-0.515879	-0.295026	-0.845173	-0.391394	-0.237436	-0.256247
India	2003	0.9	959	546.727	1.15244	30.5924	1110000000	28.572	27.4741	0.268973	0.259663	0.27009	0.454565	-1.50878	-0.0884409	-0.348436	0.130994	-0.416572	-0.296112	-0.971844	-0.527108	-0.218438	-0.142789
India	2004	0.9	1028.3	627.774	1.21842	37.5038	1130000000	28.903	29.2191	0.286514	0.261218	0.303081	0.399967	-1.2789	-0.157319	-0.428464	0.0400426	-0.411151	-0.30597	-1.41846	-0.439466	-0.292892	-0.185554
India	2005	0.9	1075	714.861	1.28692	42.0017	1150000000	29.235	29.5338	0.286514	0.252216	0.312083	0.413686	-1.0127	-0.1055	-0.288712	0.127903	-0.360785	-0.204351	-1.54483	-0.299506	-0.197106	-0.116441
India	2006	1	1148.5	806.753	1.39504	45.7245	1170000000	29.569	30.9272	0.285397	0.261193	0.300906	0.437194	-1.06372	-0.0983199	-0.279896	0.177331	-0.276444	-0.183976	-1.65834	-0.313264	-0.189108	-0.0495565
India	2007	1.1	1266.5	1028.34	1.49191	45.6863	1180000000	29.906	30.9032	0.325684	0.262257	0.379189	0.453964	-1.15181	0.121905	-0.304828	0.0937817	-0.398113	-0.197517	-1.60285	-0.348924	-0.0914614	-0.152166
India	2008	1.1	1349.2	998.522	1.62908	53.3682	1200000000	30.246	31.1367	0.369695	0.261192	0.466936	0.462193	-1.10751	-0.0191939	-0.389451	0.0860389	-0.337176	-0.217517	-1.39982	-0.322659	-0.204322	-0.125569
India	2009	1.2	1481.6	1101.96	1.74377	46.2729	1220000000	30.587	31.1214	0.316371	0.275793	0.347311	0.460685	-1.35381	-0.0124214	-0.326771	0.013824	-0.451971	-0.27841	-1.12031	-0.446561	-0.169596	-0.219074
India	2010	1.3	1572.1	1357.56	1.92732	49.2552	1230000000	30.93	30.7251	0.288583	0.278899	0.289476	0.443272	-1.27798	0.0258973	-0.378629	-0.0373795	-0.468239	-0.282177	-0.977722	-0.417356	-0.176366	-0.252809
India	2011	1.3	1662.6	1458.1	2.09565	55.6239	1250000000	31.276	30.1617	0.308745	0.324118	0.283966	0.435819	-1.32679	0.0059228	-0.344538	-0.0906831	-0.536258	-0.309422	-1.06027	-0.445488	-0.169308	-0.31347
India	2012	1.4	1805.4	1443.88	2.26192	55.7937	1270000000	31.634	29.3985	0.326154	0.377677	0.264696	0.399454	-1.28931	-0.171045	-0.472782	-0.0719577	-0.51327	-0.353152	-1.1644	-0.444928	-0.321913	-0.292614
India	2013	1.5	1861.2	1449.61	2.40186	53.8441	1280000000	32.003	28.4049	0.347027	0.396258	0.287224	0.43278	-1.22917	-0.171733	-0.470637	-0.0573845	-0.517288	-0.335573	-1.35571	-0.398197	-0.321185	-0.287336
India	2014	1.6	2027.6	1573.89	2.48188	48.9222	1300000000	32.384	27.6564	0.350437	0.412269	0.277929	0.413294	-0.997912	-0.206048	-0.447759	-0.0633363	-0.427976	-0.28829	-1.44017	-0.292309	-0.326903	-0.245656
India	2015	1.6	2036.1	1605.61	2.53846	41.9229	1310000000	32.777	27.3474	0.351667	0.414374	0.278248	0.42787	-0.948493	0.0900683	-0.391465	-0.0474092	-0.351988	-0.203569	-1.72685	-0.260312	-0.150698	-0.199699
India	2016	1.6	2067.8	1732.55	2.62065	40.0825	1320000000	33.182	26.619	0.356531	0.413555	0.288645	0.440984	-0.95384	0.0749455	-0.306505	-0.0289695	-0.282147	-0.175922	-1.75237	-0.256428	-0.11578	-0.155558
India	2017	1.6	2196.4	1980.67	2.72467	40.7425	1340000000	33.6	26.5	0.35586	0.418029	0.28285	0.387048	-0.764802	0.0868715	-0.252992	-0.0012233	-0.241951	-0.131175	-1.89365	-0.188877	-0.0830602	-0.121587
India	2018	1.7	2310.3	1996.91	2.8265	43.5987	1350000000	34.03	26.3829	0.358245	0.415438	0.290139	0.351984	-0.987013	0.284254	-0.227329	0.0256504	-0.183479	-0.122655	-2.07836	-0.317515	0.0284626	-0.0789142
India	2019	1.7	2310	2100.75	2.92729	39.3868	1370000000	34.472	24.1776	0.35798	0.413375	0.291679	0.26904	-0.7708	0.170881	-0.160944	-0.0304647	-0.254047	-0.129389	-1.96162	-0.25088	0.0049686	-0.142256
Italy	1999	7.3	417.7	21997.6	1	44.6208	56900000	67.162	24.6818	0.39468	0.250476	0.52686	1.05235	1.05524	0.819161	0.793606	0.846747	0.623503	0.865101	3.17271	1.05379	0.806384	0.735125
Italy	2000	7.4	420.4	20087.6	1.01792	50.4056	56900000	67.222	24.3093	0.398044	0.257619	0.526343	1.04072	0.918071	0.765686	0.834019	0.860603	0.729157	0.858043	3.23223	0.979395	0.799853	0.79488
Italy	2001	7.4	420.2	20483.2	1.0488	50.0348	57000000	67.282	24.1208	0.402262	0.276321	0.515947	1.03969	0.878501	0.783758	0.889202	0.812323	0.637993	0.840244	3.16372	0.959093	0.83648	0.725158
Italy	2002	7.5	427.2	22270.1	1.08315	48.0579	57100000	67.382	24.0295	0.419685	0.2921	0.534484	1.03865	0.83893	0.80183	0.944386	0.764043	0.54683	0.822445	3.0952	0.938791	0.873108	0.655437
Italy	2003	7.8	445.3	27465.7	1.11724	46.1489	57300000	67.501	23.4794	0.418984	0.295893	0.52931	0.985717	0.432391	0.801552	1.07756	0.715892	0.512423	0.754255	2.66306	0.709054	0.939555	0.614157
Italy	2004	7.9	455	31259.7	1.14707	47.4303	57700000	67.62	23.419	0.431049	0.296958	0.552008	1.17717	0.2703	0.647108	1.09406	0.602101	0.375702	0.694406	2.68809	0.723734	0.870582	0.488902
Italy	2005	7.8	456.4	32043.1	1.17014	49.301	58000000	67.738	23.2716	0.440997	0.303089	0.565471	1.05703	0.490133	0.561838	0.998329	0.518271	0.410525	0.672687	2.85803	0.773581	0.780083	0.464398
Italy	2006	7.7	449.2	33501.7	1.195	53.1682	58100000	67.856	23.401	0.463841	0.330625	0.582926	1.06452	0.531828	0.364741	0.977495	0.38762	0.483805	0.635002	3.0032	0.798176	0.671118	0.435712
Italy	2007	7.5	441.5	37822.7	1.22462	55.0615	58400000	67.974	23.7719	0.443193	0.351975	0.520909	1.11191	0.447652	0.197626	0.940547	0.478749	0.336824	0.585551	2.9606	0.77978	0.569087	0.407787
Italy	2008	7.2	428.9	40778.3	1.25402	54.4929	58800000	68.092	23.6014	0.457568	0.343933	0.557265	1.03202	0.549201	0.279627	0.974746	0.455116	0.270141	0.593476	2.80713	0.790612	0.627186	0.362629
Italy	2009	6.4	383.7	37079.8	1.27508	45.4188	59100000	68.209	21.8848	0.495736	0.360838	0.615531	1.03418	0.348211	0.421652	0.968479	0.40474	0.199061	0.56272	2.76703	0.691195	0.695065	0.3019
Italy	2010	6.6	392	36000.5	1.28064	52.0062	59300000	68.327	21.8658	0.465348	0.355679	0.56084	0.962797	0.473924	0.472273	0.896336	0.46055	0.287657	0.592256	2.72107	0.718361	0.684304	0.374104
Italy	2011	6.4	384.1	38599.1	1.30122	55.1455	59400000	68.444	21.7497	0.423606	0.349709	0.484598	0.911824	0.501207	0.408914	0.717732	0.489619	0.306904	0.556033	2.72698	0.706516	0.563323	0.398261
Italy	2012	6.1	366.7	35053.5	1.32136	55.6547	59500000	68.684	21.3451	0.403607	0.355456	0.439463	0.916809	0.508217	0.45203	0.749991	0.430891	0.179038	0.539496	2.77392	0.712513	0.601011	0.304965
Italy	2013	5.6	337.6	35550	1.33652	54.8676	60200000	68.979	21.1725	0.39845	0.355229	0.429532	0.954217	0.495499	0.53667	0.784714	0.441266	0.0779804	0.548391	2.83146	0.724858	0.660692	0.259623
Italy	2014	5.3	319.2	35518.4	1.34873	55.3221	60800000	69.272	20.7984	0.41503	0.369009	0.448408	0.999263	0.458165	0.475977	0.641883	0.422637	0.0116138	0.50159	3.09843	0.728714	0.55893	0.217126
Italy	2015	5.4	329.7	30230.2	1.36129	56.4182	60700000	69.565	20.8564	0.421821	0.371385	0.459407	1.03477	0.37592	0.521704	0.728811	0.314238	0.059748	0.505865	2.97256	0.705346	0.625257	0.186993
Italy	2016	5.4	325.7	30939.7	1.37674	55.3676	60600000	69.855	21.2179	0.424137	0.386938	0.448414	1.03498	0.369415	0.578503	0.710592	0.393992	0.115954	0.533905	2.92058	0.702196	0.644548	0.254973
Italy	2017	5.3	321.5	32326.7	1.38673	58.6042	60500000	70.144	21.3004	0.435722	0.381564	0.476606	0.990602	0.306821	0.527819	0.706221	0.348825	0.210973	0.51521	2.86543	0.648712	0.61702	0.279899
Italy	2018	5.3	317.1	34608.7	1.40155	60.2976	60400000	70.438	21.4512	0.43648	0.382659	0.477003	0.953395	0.342384	0.441572	0.726012	0.268829	0.247684	0.496646	2.85427	0.647889	0.583792	0.258257
Italy	2019	5.1	309.3	33566.8	1.41437	60.1081	59700000	70.736	21.3806	0.429831	0.384611	0.461957	0.906644	0.404385	0.483174	0.95505	0.303281	0.26457	0.552851	2.76028	0.655514	0.719112	0.283926
Japan	1999	8.9	1130.3	36610.2	1	18.1256	127000000	78.523	32.8723	0.690837	0.841264	0.519365	0.952437	1.22328	1.13233	0.716226	1.35124	1.18886	1.09406	1.12217	1.08786	0.92428	1.27005
Japan	2000	9.1	1147.5	39169.4	0.986637	19.5624	127000000	78.649	32.5136	0.734417	0.833674	0.612787	0.958088	1.19891	1.19934	0.839616	1.31575	1.27397	1.13095	1.09371	1.0785	1.01948	1.29486
Japan	2001	8.9	1136	34406.2	0.975933	19.5596	127000000	79.99	30.9812	0.69729	0.802583	0.570754	0.986279	1.18923	1.13401	0.685037	1.2459	1.12128	1.06029	1.05065	1.08775	0.909522	1.18359
Japan	2002	9.2	1174.2	32820.8	0.962359	20.4471	127000000	81.647	30.2226	0.715163	0.799195	0.609343	1.01447	1.17955	1.06867	0.530458	1.17605	0.968595	0.989632	1.00759	1.09701	0.799565	1.07232
Japan	2003	9.3	1183	35387	0.946886	21.3261	128000000	83.196	30.0789	0.7402	0.817985	0.639866	1.0826	1.02757	1.21783	1.10263	1.19632	1.21069	1.13961	0.817446	1.05509	1.16023	1.2035
Japan	2004	9.2	1178.6	38299	0.936237	23.6643	128000000	84.64	29.9669	0.749721	0.809697	0.666904	1.0435	1.02852	1.36378	1.14397	1.26599	1.2187	1.17741	0.625437	1.03601	1.25387	1.24234
Japan	2005	9.2	1180.5	37812.9	0.925058	26.2299	128000000	85.978	29.8717	0.800027	0.845504	0.730179	1.00628	1.03606	1.29075	1.26038	1.23498	1.21851	1.17449	0.571013	1.02117	1.27557	1.22674
Japan	2006	9.1	1157.5	35991.6	0.917084	30.0164	128000000	87.118	29.6656	0.823939	0.842373	0.780404	0.954123	1.13863	1.58943	1.26064	1.36345	1.32922	1.27258	0.450996	1.04638	1.42504	1.34633
Japan	2007	9.3	1194.4	35779	0.910615	32.8166	128000000	88.146	29.5973	0.835412	0.84517	0.800203	0.969946	1.01005	1.44772	1.12907	1.33514	1.23824	1.18836	0.297002	0.989996	1.28839	1.28669
Japan	2008	8.8	1129.7	39876.3	0.902315	34.1295	128000000	89.103	28.783	0.799387	0.828824	0.745596	0.948859	0.894154	1.46043	1.13193	1.31887	1.33597	1.1817	0.339035	0.921506	1.29618	1.32742
Japan	2009	8.4	1075.7	41309	0.897176	24.3902	128000000	89.989	27.1112	0.805339	0.850245	0.735899	1.02105	0.975736	1.45404	1.09867	1.29384	1.37734	1.20344	0.259098	0.998391	1.27635	1.33559
Japan	2010	8.8	1132.2	44968.2	0.880302	28.4985	128000000	90.812	28.336	0.81108	0.849422	0.748029	1.04069	0.879353	1.52741	1.01874	1.32639	1.56092	1.22558	0.347597	0.960023	1.27307	1.44365
Japan	2011	9.3	1188.5	48760.1	0.866023	30.195	128000000	91.069	26.7014	0.799637	0.847443	0.727471	1.07113	0.995092	1.47255	1.07939	1.31197	1.56133	1.24858	0.237208	1.03311	1.27597	1.43665
Japan	2012	9.6	1228	49145.3	0.859475	30.4709	128000000	91.148	26.5626	0.801569	0.864339	0.714379	1.10129	0.948443	1.41549	1.14381	1.35779	1.62655	1.26556	0.200568	1.02487	1.27965	1.49217
Japan	2013	9.7	1236	40898.7	0.856429	33.9788	127000000	91.226	26.6507	0.830837	0.88444	0.751924	1.10965	1.01914	1.61825	1.11599	1.44361	1.6556	1.32704	0.232756	1.06439	1.36712	1.5496
Japan	2014	9.4	1190.6	38475.4	0.870871	37.4314	127000000	91.304	27.3136	0.833464	0.890844	0.750693	1.03609	0.968597	1.81248	1.14282	1.60148	1.69485	1.37605	0.0882068	1.00234	1.47765	1.64817
Japan	2015	9.1	1153.5	34960.6	0.889258	35.4274	127000000	91.381	28.5837	0.855363	0.909061	0.775606	0.988055	1.06513	1.78417	1.21774	1.51859	1.5697	1.35723	0.101719	1.02659	1.50096	1.54414
Japan	2016	9	1141.8	39400.7	0.892992	31.3102	127000000	91.457	28.63	0.854657	0.906375	0.776902	0.983627	0.982944	1.82153	1.42812	1.42109	1.52497	1.36038	0.179816	0.983286	1.62483	1.47303
Japan	2017	8.9	1128.8	38891.1	0.892329	34.4232	127000000	91.535	28.8824	0.891891	0.924603	0.832009	1.00369	1.11217	1.6199	1.37655	1.57062	1.52554	1.36808	0.122976	1.05793	1.49823	1.54808
Japan	2018	8.6	1090	39808.2	0.89237	36.6389	127000000	91.616	29.0635	0.889628	0.924191	0.827962	0.984493	1.04907	1.6746	1.34297	1.53421	1.42533	1.33511	0.0702332	1.01678	1.50879	1.47977
Japan	2019	8.4	1056.2	40777.6	0.898088	34.761	126000000	91.698	28.7479	0.90073	0.932006	0.842014	0.931342	1.03185	1.58632	1.32707	1.53825	1.4672	1.31367	0.246579	0.981595	1.4567	1.50272
Republic of Korea	1999	8.1	378.2	10672.4	1	59.7627	46600000	79.384	34.6659	0.659338	0.653229	0.64536	0.637921	0.456195	0.558719	0.439419	0.846374	0.337208	0.545973	1.76688	0.547058	0.499069	0.591791
Republic of Korea	2000	9.2	431.9	12257	1.01022	66.0952	47000000	79.621	34.7553	0.733369	0.665326	0.77907	0.637169	0.398062	0.754343	0.595146	0.881257	0.322625	0.5981	1.87693	0.517616	0.674744	0.601941
Republic of Korea	2001	9.4	445.9	11561.2	1.04536	62.2238	47400000	79.94	33.221	0.777287	0.731716	0.799178	0.691399	0.319421	0.830557	0.708242	0.914289	0.412943	0.646142	1.67078	0.50541	0.7694	0.663616
Republic of Korea	2002	9.2	435.9	13165.1	1.07707	58.353	47600000	80.299	32.8128	0.788246	0.746039	0.806439	0.745628	0.24078	0.906771	0.821338	0.947321	0.50326	0.694183	1.46463	0.493204	0.864055	0.72529
Republic of Korea	2003	9.1	437.8	14672.9	1.11422	61.1746	47900000	80.652	33.1113	0.772661	0.717451	0.804332	0.723234	0.248398	0.924044	0.766526	0.834257	0.558381	0.675807	1.90345	0.485816	0.845285	0.696319
Republic of Korea	2004	9.6	459.8	16496.1	1.14908	70.0157	48100000	81.002	34.7348	0.785506	0.743217	0.803865	0.728531	0.428417	0.901034	0.799298	0.919705	0.388703	0.694281	2.02329	0.578474	0.850166	0.654204
Republic of Korea	2005	9.5	457.7	19402.5	1.16104	68.3248	48200000	81.345	34.1503	0.787125	0.753937	0.796333	0.745596	0.484627	0.990601	0.82168	0.990007	0.623883	0.776066	2.01987	0.615112	0.90614	0.806945
Republic of Korea	2006	9.6	464.7	21743.5	1.15845	70.6519	48400000	81.528	33.5173	0.800713	0.7796	0.797431	0.690555	0.423494	1.0454	0.747927	0.871459	0.348367	0.687867	2.31637	0.557025	0.896662	0.609913
Republic of Korea	2007	9.8	477.4	24086.4	1.18648	73.8745	48700000	81.631	33.4537	0.811636	0.798653	0.799894	0.699741	0.566275	1.23684	0.904099	1.02915	0.602055	0.839693	2.06297	0.633008	1.07047	0.815602
Republic of Korea	2008	10	488.8	21350.4	1.22001	95.5164	49100000	81.733	32.5102	0.772647	0.769057	0.752697	0.657144	0.421894	1.05099	0.731841	0.880892	0.470144	0.702151	2.04034	0.539519	0.891416	0.675518
Republic of Korea	2009	10.2	502.1	19143.8	1.26403	86.1336	49300000	81.835	32.9054	0.814772	0.768677	0.836044	0.707668	0.409565	1.09472	0.840404	0.993718	0.535072	0.763526	2.09421	0.558616	0.967565	0.764395
Republic of Korea	2010	11.1	550.9	23087.2	1.29864	91.3996	49600000	81.936	34.1168	0.798827	0.738814	0.834504	0.741087	0.325896	1.20444	0.934835	1.0039	0.469638	0.779966	2.14548	0.533491	1.06964	0.736768
Republic of Korea	2011	11.5	573.8	25096.3	1.31528	105.566	49900000	81.923	34.451	0.822277	0.788029	0.831474	0.726919	0.412496	1.25266	0.988599	1.02593	0.528338	0.82249	2.21025	0.569707	1.12063	0.777135
Republic of Korea	2012	11.5	575.5	25466.8	1.33175	105.458	50200000	81.851	34.1347	0.84399	0.792095	0.870174	0.725596	0.267103	1.1992	0.89416	0.984159	0.534928	0.767524	2.25023	0.49635	1.04668	0.759544
Republic of Korea	2013	11.4	574.6	27182.7	1.34531	97.9521	50400000	81.779	34.4478	0.840171	0.783878	0.870868	0.705828	0.278579	1.12563	0.991266	0.953736	0.614478	0.778252	2.43375	0.492203	1.05845	0.784107
Republic of Korea	2014	11.1	562.7	29249.6	1.35751	90.6144	50700000	81.707	34.0917	0.832727	0.798996	0.841089	0.680226	0.108569	1.16461	1.11069	0.993455	0.547704	0.767543	2.58659	0.394397	1.13765	0.770579
Republic of Korea	2015	11.4	582.1	28732.2	1.40076	79.1325	51000000	81.634	34.1499	0.832833	0.802345	0.837949	0.631014	0.161014	1.01208	1.11339	0.932271	0.373837	0.703934	2.54838	0.396014	1.06273	0.653054
Republic of Korea	2016	11.5	589.2	29288.9	1.42858	73.6038	51200000	81.562	34.2978	0.837145	0.806274	0.842512	0.641586	0.163469	1.06365	1.11433	1.1609	0.456981	0.76682	2.57096	0.402528	1.08899	0.808942
Republic of Korea	2017	11.7	600.3	31616.8	1.46033	77.1209	51400000	81.503	34.7663	0.825995	0.811205	0.815621	0.757257	0.385621	1.07511	1.10753	1.16717	0.483203	0.829316	2.57663	0.571439	1.09132	0.825189
Republic of Korea	2018	11.7	605.9	33422.9	1.46739	78.9889	51600000	81.459	34.0458	0.802818	0.811586	0.769593	0.786822	0.637073	1.18116	1.10243	1.23665	0.606348	0.925081	2.49017	0.711947	1.1418	0.921499
Republic of Korea	2019	11.3	585.7	31846.2	1.45507	76.9964	51700000	81.43	32.8321	0.809779	0.820446	0.774442	0.751485	0.551206	1.37609	1.06991	1.19428	0.737438	0.946734	2.42594	0.651346	1.223	0.965858
Mexico	1999	3.4	335.9	6157.19	1	50.618	97500000	74.441	34.1243	0.269819	0.255547	0.275871	0.160618	-0.30955	0.303008	0.231521	-0.446608	-0.349987	-0.0684996	-2.15242	-0.0744658	0.267265	-0.398298
Mexico	2000	3.6	359.7	7157.81	1.11152	52.4327	98900000	74.722	34.2097	0.298719	0.254622	0.333716	0.25845	-0.198165	0.24237	0.253666	-0.382611	-0.245629	-0.0119866	-2.11929	0.0301424	0.248018	-0.31412
Mexico	2001	3.5	360.6	7544.57	1.17867	47.1661	100000000	75.045	33.2173	0.326964	0.278992	0.364975	0.302247	-0.12709	0.25644	0.353473	-0.34619	-0.213245	0.0376058	-2.08351	0.0875783	0.304957	-0.279717
Mexico	2002	3.6	368.1	7593.14	1.24354	46.6979	102000000	75.365	32.7104	0.288765	0.295091	0.273643	0.346044	-0.0560149	0.27051	0.453281	-0.309769	-0.18086	0.0871983	-2.04773	0.145014	0.361895	-0.245315
Mexico	2003	3.7	386.6	7075.37	1.29377	50.2057	103000000	75.682	31.1911	0.303554	0.329171	0.268689	0.346937	-0.116509	0.206554	0.363714	-0.33221	-0.167082	0.0502341	-1.96709	0.115214	0.285134	-0.249646
Mexico	2004	3.7	396.1	7484.49	1.39678	53.4862	105000000	75.997	32.8511	0.323288	0.320554	0.316173	0.319828	-0.213861	0.122851	0.426816	-0.374086	-0.303955	-0.00373443	-2.40938	0.0529835	0.274833	-0.33902
Mexico	2005	3.9	412.4	8277.67	1.47883	53.9381	106000000	76.308	32.7834	0.334394	0.343292	0.315308	0.198066	-0.447938	0.0681568	0.194425	-0.346959	-0.271011	-0.100877	-2.1968	-0.124936	0.131291	-0.308985
Mexico	2006	3.9	426.9	9068.29	1.57331	56.0927	108000000	76.616	34.1953	0.332057	0.296695	0.357303	0.150474	-0.638033	0.0914132	0.378229	-0.431499	-0.26117	-0.118431	-2.42684	-0.243779	0.234821	-0.346334
Mexico	2007	4	433.4	9642.68	1.66439	56.7953	109000000	76.92	33.8351	0.384369	0.375727	0.381302	0.121899	-0.728445	0.168774	0.387879	-0.494035	-0.272645	-0.136095	-2.27204	-0.303273	0.278327	-0.38334
Mexico	2008	3.9	434.5	10016.6	1.76713	57.777	111000000	77.222	34.7562	0.38487	0.377818	0.380196	0.134928	-0.803766	0.187392	0.338241	-0.667874	-0.244697	-0.175963	-2.08256	-0.334419	0.262817	-0.456286
Mexico	2009	3.8	425.2	8002.97	1.83689	55.9678	112000000	77.52	31.8941	0.365904	0.381547	0.339114	0.200145	-0.685496	0.175232	0.224841	-0.559861	-0.301022	-0.157693	-2.19171	-0.242676	0.200037	-0.430442
Mexico	2010	3.9	440.5	9271.4	1.92038	60.7603	114000000	77.815	32.3619	0.385409	0.39978	0.359298	0.178507	-0.726463	0.162321	0.252709	-0.550817	-0.36164	-0.174231	-1.92729	-0.273978	0.207515	-0.456229
Mexico	2011	4	456.5	10203.4	2.03258	63.4697	116000000	78.111	33.5568	0.373909	0.396299	0.340127	0.121692	-0.667769	0.307821	0.279925	-0.549186	-0.402093	-0.151602	-2.51321	-0.273038	0.293873	-0.475639
Mexico	2012	3.9	459.5	10241.7	2.11522	65.7672	117000000	78.405	33.7765	0.380732	0.413817	0.336048	0.112745	-0.662454	0.342507	0.477124	-0.53406	-0.411876	-0.112669	-2.12755	-0.274854	0.409815	-0.472968
Mexico	2013	3.8	449.6	10725.2	2.14758	63.7649	119000000	78.699	31.8563	0.403262	0.420645	0.373594	0.108392	-0.714224	0.345309	0.468943	-0.544546	-0.511859	-0.141331	-2.08586	-0.302916	0.407126	-0.528202
Mexico	2014	3.6	434.2	10928.9	2.24293	64.9254	120000000	78.993	31.4902	0.374518	0.393594	0.344034	0.0003161	-0.853919	0.195912	0.425959	-0.422922	-0.761695	-0.236058	-1.95334	-0.426801	0.310936	-0.592308
Mexico	2015	3.7	442.4	9616.65	2.30652	71.0891	122000000	79.285	29.9853	0.380758	0.404079	0.345837	-0.075359	-0.798699	0.209292	0.357726	-0.447167	-0.766011	-0.25337	-2.11835	-0.437029	0.283509	-0.606589
Mexico	2016	3.7	446.2	8744.52	2.4358	76.0622	123000000	79.577	29.64	0.403569	0.416862	0.377982	-0.0675288	-0.629069	0.131667	0.287122	-0.556373	-0.719472	-0.258942	-1.7571	-0.348299	0.209394	-0.637923
Mexico	2017	3.6	446	9287.85	2.59931	77.1158	125000000	79.867	30.9462	0.396307	0.424401	0.35614	-0.077843	-0.797446	0.0510241	0.278705	-0.558606	-0.838887	-0.323842	-1.92001	-0.437645	0.164865	-0.698746
Mexico	2018	3.4	423.9	9686.51	2.72788	80.5633	126000000	80.156	31.1715	0.390271	0.423471	0.345182	-0.0166965	-0.648208	-0.157622	0.158226	-0.636506	-0.85489	-0.359283	-1.90419	-0.332452	0.0003021	-0.745698
Mexico	2019	3.3	419.4	9946.03	2.84068	77.9153	128000000	80.444	30.8827	0.390858	0.442881	0.326928	0.0079715	-0.836903	-0.156787	0.103778	-0.658005	-0.826935	-0.39448	-1.91104	-0.414466	-0.0265044	-0.74247
Russia	1999	9.8	1443	1330.76	1	69.3933	147000000	73.354	33.4962	0.430259	0.255204	0.592207	-0.376342	-1.24131	-0.72352	-0.544385	-0.98801	-0.987012	-0.810096	2.09221	-0.808823	-0.633952	-0.987511
Russia	2000	10.1	1474.4	1771.59	1.37698	68.0939	147000000	73.35	33.919	0.457964	0.267164	0.634813	-0.34627	-1.39677	-0.720013	-0.579379	-1.09756	-0.995242	-0.855873	2.1992	-0.871521	-0.649696	-1.0464
Russia	2001	10.1	1474.7	2100.35	1.6039	61.1109	146000000	73.346	31.8374	0.463764	0.326388	0.587011	-0.39538	-1.05898	-0.515121	-0.41213	-0.9684	-0.962305	-0.718719	2.13474	-0.727179	-0.463625	-0.965353
Russia	2002	10.1	1465.9	2377.53	1.8551	59.6454	145000000	73.341	29.0564	0.473153	0.370219	0.561672	-0.44449	-0.721183	-0.310229	-0.24488	-0.839241	-0.929368	-0.581565	2.07029	-0.582837	-0.277554	-0.884305
Russia	2003	10.3	1493.9	2975.12	2.10846	59.1283	145000000	73.373	28.6531	0.497499	0.38256	0.597281	-0.535603	-1.19156	-0.401209	-0.153867	-0.910663	-0.761311	-0.659035	1.97582	-0.863579	-0.277538	-0.835987
Russia	2004	10.3	1488.2	4102.36	2.53553	56.5819	144000000	73.418	31.7022	0.463809	0.325172	0.588316	-0.571611	-1.51335	-0.440682	-0.117862	-0.885476	-0.798266	-0.721208	2.23247	-1.04248	-0.279272	-0.841871
Russia	2005	10.3	1481.9	5323.46	3.02436	56.7133	144000000	73.463	32.6292	0.491951	0.355198	0.613717	-0.651504	-1.26855	-0.500495	-0.131533	-0.927314	-0.82323	-0.717104	2.22666	-0.960025	-0.316014	-0.875272
Russia	2006	10.8	1537.7	6920.19	3.48166	54.7334	143000000	73.508	31.7803	0.527959	0.379283	0.660552	-0.920554	-0.907793	-0.438045	-0.404256	-0.953356	-0.910895	-0.755816	2.29932	-0.914173	-0.421151	-0.932125
Russia	2007	10.7	1533.7	9101.25	3.96356	51.7061	143000000	73.553	31.222	0.545532	0.414582	0.659862	-0.916404	-0.861342	-0.387462	-0.296231	-0.970115	-1.01379	-0.740891	2.2052	-0.888873	-0.341846	-0.991953
Russia	2008	10.9	1553.8	11635.3	4.67754	53.3825	143000000	73.598	30.7869	0.532215	0.411563	0.636654	-0.870994	-0.749369	-0.362277	-0.391053	-0.955102	-1.115	-0.740632	2.2627	-0.810181	-0.376665	-1.03505
Russia	2009	10.1	1440.7	8562.81	4.76971	48.4351	143000000	73.642	29.3269	0.567351	0.427626	0.689791	-0.899886	-0.968457	-0.413452	-0.335987	-0.776329	-1.13205	-0.75436	2.12241	-0.934171	-0.374719	-0.954189
Russia	2010	10.7	1529.2	10675	5.44659	50.3555	143000000	73.687	29.9996	0.513301	0.480886	0.530078	-0.888973	-0.929459	-0.468849	-0.353289	-0.764919	-1.09083	-0.749386	2.28177	-0.909216	-0.411069	-0.927874
Russia	2011	11.2	1604.7	14311.1	6.77883	48.0354	143000000	73.732	29.4136	0.553541	0.524313	0.565906	-0.883594	-0.998262	-0.470778	-0.349168	-0.725692	-1.065	-0.74875	2.10595	-0.940928	-0.409973	-0.895348
Russia	2012	11.2	1608	15420.9	7.38268	47.1514	143000000	73.791	29.1029	0.497816	0.53808	0.442386	-0.978818	-0.817713	-0.42056	-0.338137	-0.818427	-1.04226	-0.735987	2.05688	-0.898265	-0.379349	-0.930345
Russia	2013	10.9	1568.5	15974.6	7.77545	46.2871	144000000	73.863	28.1913	0.478599	0.538835	0.403783	-1.02218	-0.736094	-0.355087	-0.351681	-0.78424	-1.01316	-0.710407	1.98108	-0.879135	-0.353384	-0.898702
Russia	2014	10.8	1551.6	14095.6	8.35784	47.8013	144000000	73.95	27.9315	0.471967	0.530591	0.398964	-1.04441	-0.943617	-0.109697	-0.388624	-0.741557	-0.919227	-0.691189	1.84213	-0.994014	-0.24916	-0.830392
Russia	2015	10.6	1533.1	9313.01	8.96376	49.3593	144000000	74.05	29.7941	0.452198	0.507288	0.383332	-1.08775	-1.02934	-0.204703	-0.520779	-0.763703	-0.949275	-0.759257	1.7543	-1.05854	-0.362741	-0.856489
Russia	2016	10.5	1509.7	8704.9	9.21871	46.5181	144000000	74.164	29.1739	0.502729	0.590216	0.399927	-1.13171	-0.94621	-0.197435	-0.415563	-0.792356	-0.822547	-0.717637	1.6103	-1.03896	-0.306499	-0.807452
Russia	2017	10.6	1537.2	10720.3	9.71189	46.8765	144000000	74.292	30.6733	0.460107	0.549484	0.356712	-1.08987	-0.64063	-0.0756785	-0.47416	-0.793688	-0.892131	-0.661027	1.79011	-0.865251	-0.274919	-0.842909
Russia	2018	11.1	1601.5	11287.4	10.6829	51.5809	144000000	74.433	32.5543	0.467692	0.56486	0.356277	-1.07454	-0.541189	-4.42e-05	-0.502822	-0.782329	-0.850665	-0.625264	1.74196	-0.807862	-0.251433	-0.816497
Russia	2019	11.4	1640.3	11497.6	11.0124	49.4444	144000000	74.587	32.2729	0.480553	0.597225	0.349241	-1.11783	-0.557384	0.150181	-0.4316	-0.723612	-0.810099	-0.581724	1.93835	-0.837606	-0.14071	-0.766855
Saudi Arabia	1999	11.2	226.2	8007.96	1	57.8461	20200000	79.616	47.6268	0.321516	0.31809	0.315148	-1.61012	0.168958	-0.211339	-0.185509	-0.0414303	-0.220322	-0.349961	3.19908	-0.720582	-0.198424	-0.130876
Saudi Arabia	2000	11.4	234.6	9171.33	1.10948	68.1664	20700000	79.848	54.1667	0.341907	0.310427	0.362972	-1.60268	0.226508	-0.219548	-0.103355	-0.150683	-0.189665	-0.339903	3.35434	-0.688084	-0.161451	-0.170174
Saudi Arabia	2001	11.2	238.3	8684.65	1.09121	63.5606	21200000	80.077	51.5251	0.336859	0.277827	0.385628	-1.65276	0.114493	-0.261135	-0.0742294	-0.0756421	0.00453775	-0.324123	3.22537	-0.769135	-0.167682	-0.0355522
Saudi Arabia	2002	11.7	255.3	8695.4	1.15621	64.5928	21800000	80.304	51.7422	0.364864	0.304312	0.414301	-1.70285	0.002478	-0.302722	-0.045104	-0.000601	0.19874	-0.308343	3.09639	-0.850186	-0.173913	0.0990697
Saudi Arabia	2003	11.9	266.3	9609.97	1.183	69.8312	22500000	80.53	54.6186	0.358092	0.259399	0.445877	-1.64427	0.141363	-0.304376	0.113586	0.130477	-0.152232	-0.285909	3.18697	-0.751454	-0.0953948	-0.0108775
Saudi Arabia	2004	12.2	282.1	11185.1	1.31379	75.0828	23100000	80.754	57.1749	0.330889	0.222715	0.428982	-1.32374	-0.655332	-0.356191	0.0499324	0.0203347	-0.286973	-0.425328	3.39105	-0.989536	-0.15313	-0.133319
Saudi Arabia	2005	12.5	297.1	13791.5	1.57852	81.9541	23800000	80.979	62.1148	0.329645	0.246971	0.402277	-1.53632	-0.243673	-0.374779	0.114249	-0.014788	-0.0974841	-0.358799	3.09879	-0.889996	-0.130265	-0.056136
Saudi Arabia	2006	12.9	315.9	15384.7	1.76119	89.9446	24500000	81.204	62.8771	0.416923	0.250924	0.570221	-1.78147	-0.523608	-0.170044	-0.0447374	0.0186294	-0.190362	-0.448598	3.08748	-1.15254	-0.107391	-0.0858662
Saudi Arabia	2007	13.2	333	16516.6	1.90975	94.8633	25200000	81.427	63.0347	0.4766	0.26005	0.678631	-1.70515	-0.466703	-0.119132	0.018983	0.0772642	-0.165161	-0.393316	3.18798	-1.08593	-0.0500743	-0.0439483
Saudi Arabia	2008	14.1	363.9	20078.3	2.24759	96.1026	25900000	81.649	66.7567	0.462658	0.262245	0.648975	-1.72997	-0.33717	-0.0889558	0.12007	0.0746007	-0.0084042	-0.328306	3.24476	-1.03357	0.015557	0.0330983
Saudi Arabia	2009	14.3	379.5	16113.1	1.89442	84.8583	26600000	81.867	55.02	0.484363	0.284144	0.669825	-1.82226	-0.491159	-0.0964172	0.160721	0.0502953	-0.0165912	-0.369236	3.1721	-1.15671	0.0321517	0.0168521
Saudi Arabia	2010	15.3	418.2	19262.5	2.22009	82.5498	27400000	82.084	58.3842	0.41948	0.281298	0.544883	-1.78806	-0.226727	-0.0070121	0.161231	0.155017	0.0405708	-0.277497	3.17564	-1.0074	0.0771093	0.0977939
Saudi Arabia	2011	15.4	434.3	23745.9	2.56486	85.5435	28300000	82.302	63.6764	0.449935	0.275616	0.610546	-1.9072	-0.4648	-0.303029	0.0281195	0.0515989	-0.305001	-0.483385	3.25104	-1.186	-0.137455	-0.126701
Saudi Arabia	2012	15.9	463.4	25243.6	2.66785	83.5118	29200000	82.52	62.6912	0.4656	0.280665	0.636349	-1.86564	-0.480688	0.0348835	0.103154	0.148852	-0.0387366	-0.349696	3.20772	-1.17316	0.0690188	0.0550576
Saudi Arabia	2013	15.7	471.2	24845.1	2.6354	82.7091	30100000	82.74	59.8625	0.462782	0.292029	0.619438	-1.87641	-0.431784	0.0729945	0.0827896	0.157144	-0.0203609	-0.335938	3.13688	-1.1541	0.0778921	0.0683916
Saudi Arabia	2014	16.4	506.9	24464.2	2.57558	80.6405	30900000	82.96	57.1758	0.486795	0.307907	0.650853	-1.88201	-0.285845	0.207411	-0.003618	0.132096	0.0874232	-0.290758	3.21886	-1.08393	0.101897	0.10976
Saudi Arabia	2015	16.8	531.4	20627.9	2.14009	71.1201	31700000	83.18	45.2724	0.505841	0.322155	0.674116	-1.8427	-0.626399	0.199955	0.0251311	0.117726	0.0522682	-0.345669	3.04985	-1.23455	0.112543	0.0849969
Saudi Arabia	2016	16.3	527.8	19878.8	2.07489	61.862	32400000	83.401	43.1575	0.516327	0.354126	0.662799	-1.72751	-0.464828	0.260996	0.0793312	0.337565	0.230986	-0.213909	3.12792	-1.09617	0.170164	0.284275
Saudi Arabia	2017	15.6	516.6	20802.5	2.23187	64.185	33100000	83.622	45.8476	0.442495	0.351603	0.519907	-1.6913	-0.637825	0.258945	0.0007821	0.100903	0.366114	-0.267063	3.02469	-1.16456	0.129863	0.233508
Saudi Arabia	2018	14.6	491.7	23337	2.48873	66.6868	33700000	83.844	49.5407	0.444327	0.381601	0.493517	-1.69599	-0.622407	0.321486	-0.0758674	0.141825	0.360562	-0.261732	3.10368	-1.1592	0.122809	0.251194
Saudi Arabia	2019	14.5	495.2	23139.8	2.50083	63.6598	34300000	84.065	47.4313	0.418794	0.39473	0.4301	-1.6597	-0.605891	0.306174	-0.0681779	0.168532	0.275149	-0.263986	3.01168	-1.1328	0.118998	0.22184
Turkey	1999	2.8	178.1	4116.17	1	37.6649	62300000	64.223	28.2861	0.319651	0.162746	0.466818	-0.452567	-1.01459	-0.126766	0.427598	-0.0375535	-0.246818	-0.241783	2.95427	-0.73358	0.150416	-0.142186
Turkey	2000	3.1	201.2	4337.48	1.49361	42.3544	63200000	64.741	26.7974	0.419066	0.244595	0.58077	-0.2892	-0.800198	0.0112807	0.350482	-0.0117943	-0.197215	-0.156107	3.04232	-0.544699	0.180882	-0.104505
Turkey	2001	2.8	182.7	3142.92	2.28492	49.8715	64200000	65.34	25.5036	0.373886	0.195731	0.54065	-0.254385	-0.804391	0.0472142	0.225709	-0.0195797	-0.359515	-0.194158	2.82375	-0.529388	0.136462	-0.189548
Turkey	2002	2.9	192.6	3687.96	3.14347	47.9824	65100000	65.974	24.5917	0.404098	0.286507	0.509378	-0.219571	-0.808583	0.0831476	0.100937	-0.0273652	-0.521816	-0.232208	2.60519	-0.514077	0.0920421	-0.274591
Turkey	2003	3	203.1	4760.1	3.87556	46.2251	66100000	66.602	24.7937	0.415771	0.295298	0.523578	-0.0332708	-0.766921	0.0522938	0.0437174	0.151064	-0.183856	-0.122829	2.4068	-0.400096	0.0480056	-0.0163956
Turkey	2004	3.1	207.4	6101.63	4.3572	48.8258	67000000	67.225	25.107	0.40856	0.27515	0.529524	0.0132019	-0.834218	0.0088391	0.0578256	0.126244	-0.175138	-0.133874	2.27909	-0.410508	0.0333323	-0.0244474
Turkey	2005	3.2	215.9	7456.3	4.66592	46.1424	67900000	67.84	25.2373	0.432912	0.316251	0.536384	0.0002338	-0.601539	0.154204	0.277378	0.159731	-0.0313143	-0.00688452	2.17493	-0.300653	0.215791	0.0642085
Turkey	2006	3.5	240.2	8101.86	5.10341	48.7629	68800000	68.45	26.0339	0.438352	0.328675	0.534675	-0.0640953	-0.589657	0.120086	0.289125	0.0482519	0.0273459	-0.0281573	2.36695	-0.326876	0.204605	0.0377989
Turkey	2007	3.8	266.2	9791.88	5.41981	47.8508	69600000	69.053	26.374	0.467523	0.351628	0.569175	-0.0533246	-0.817548	0.306561	0.317291	0.021233	0.105276	-0.0200853	2.29282	-0.435436	0.311926	0.0632543
Turkey	2008	3.7	262.4	10941.2	6.07269	50.5483	70400000	69.651	26.1478	0.445799	0.36158	0.516437	-0.0412864	-0.82357	0.268657	0.259385	0.0830613	0.11236	-0.0235656	2.44465	-0.432428	0.264021	0.0977105
Turkey	2009	3.6	261.3	9103.47	6.40343	46.7871	71300000	70.241	24.0238	0.477463	0.382377	0.558003	-0.0555225	-1.03184	0.277977	0.280102	0.104889	0.0877801	-0.0561026	2.14781	-0.543682	0.27904	0.0963348
Turkey	2010	3.7	267.8	10742.8	6.85227	46.6945	72300000	70.825	24.4901	0.488878	0.401584	0.561278	-0.0848207	-0.915285	0.294847	0.298663	0.11067	0.0292836	-0.0444404	2.21526	-0.500053	0.296755	0.0699766
Turkey	2011	3.9	287.2	11420.6	7.41422	53.3042	73400000	71.402	26.8375	0.478939	0.413229	0.530059	-0.136851	-0.959997	0.348577	0.370338	0.0747859	0.044252	-0.0431492	2.25762	-0.548424	0.359457	0.059519
Turkey	2012	4	298.4	11795.6	7.96455	52.8308	74700000	71.974	26.6493	0.49225	0.431839	0.537664	-0.206933	-1.22053	0.408412	0.420095	0.0363026	0.157575	-0.0675135	2.28699	-0.713733	0.414254	0.0969387
Turkey	2013	3.8	285.2	12614.8	8.46473	52.5273	75900000	72.531	27.68	0.508882	0.458942	0.543319	-0.251326	-1.24993	0.381139	0.429084	0.0668904	0.0923324	-0.0886356	2.17656	-0.75063	0.405111	0.0796114
Turkey	2014	4	307.2	12158	9.09023	53.7663	77200000	73.077	28.1167	0.520509	0.471219	0.553942	-0.33842	-1.08604	0.364953	0.399492	0.0050337	-0.147864	-0.133807	2.16251	-0.712228	0.382223	-0.071415
Turkey	2015	4.1	319	11006.3	9.80335	51.0885	78500000	73.611	27.8344	0.512262	0.477322	0.531596	-0.36772	-1.49391	0.222705	0.270881	-0.113108	-0.154301	-0.272576	2.21191	-0.930817	0.246793	-0.133705
Turkey	2016	4.3	338.9	10894.6	10.6004	48.3282	79800000	74.134	28.083	0.505301	0.477892	0.517316	-0.607185	-2.00906	0.0482446	0.196142	-0.20876	-0.191456	-0.462013	2.20625	-1.30812	0.122194	-0.200108
Turkey	2017	4.7	378.6	10589.7	11.7646	55.7622	81100000	74.644	29.1317	0.527729	0.479763	0.559617	-0.70586	-1.78851	0.0732635	0.0358436	-0.254829	-0.194494	-0.472432	2.24379	-1.24719	0.0545535	-0.224661
Turkey	2018	4.6	374.7	9453.2	13.7029	62.5474	82300000	75.143	29.3999	0.522336	0.473588	0.555172	-0.851069	-1.31889	0.0062523	0.0151102	-0.317522	-0.329821	-0.46599	2.21535	-1.08498	0.0106812	-0.323671
Turkey	2019	4.4	366.4	9126.59	15.602	62.6829	83400000	75.63	27.1921	0.523388	0.469637	0.561195	-0.8343	-1.37173	0.0478893	-0.007641	-0.282656	-0.308261	-0.45945	1.78423	-1.10301	0.0201242	-0.295459
America	1999	19.9	5563.8	34513.6	1	23.3148	279000000	78.742	22.55	0.893625	0.8288	0.931226	1.32352	0.982159	1.78382	1.71718	1.60039	1.62709	1.50569	3.38813	1.15284	1.7505	1.61374
America	2000	20.3	5729.8	36334.9	1.02235	25.0996	282000000	79.057	22.4544	0.879028	0.82699	0.904287	1.31017	1.08451	1.80265	1.76076	1.59275	1.65776	1.53477	3.35927	1.19734	1.7817	1.62526
America	2001	20	5702.1	37133.2	1.04478	22.9674	285000000	79.234	21.474	0.889005	0.837823	0.913103	1.32737	0.686009	1.74143	1.68022	1.5702	1.7909	1.46602	3.21081	1.00669	1.71082	1.68055
America	2002	19.3	5545.4	38023.2	1.06131	22.2715	288000000	79.409	20.6413	0.884999	0.834885	0.908151	1.34457	0.287509	1.6802	1.59969	1.54765	1.92404	1.39728	3.06234	0.816038	1.63995	1.73584
America	2003	19.3	5610.7	39496.5	1.08101	22.6238	290000000	79.583	20.7393	0.891672	0.846791	0.90939	1.33823	0.0812887	1.60298	1.60109	1.59078	1.75544	1.3283	2.82555	0.709758	1.60203	1.67311
America	2004	19.4	5688.7	41712.8	1.11012	24.455	293000000	79.757	20.9603	0.891096	0.855139	0.899906	1.32775	-0.231348	1.76157	1.57	1.43596	1.83258	1.28275	2.85163	0.548202	1.66578	1.63427
America	2005	19.3	5703.2	44114.8	1.1447	25.6436	296000000	79.928	21.2235	0.889072	0.856135	0.894924	1.29452	-0.0586535	1.53615	1.60781	1.53952	1.54569	1.24417	2.61677	0.617935	1.57198	1.54261
America	2006	18.8	5602.4	46298.7	1.17934	26.9772	298000000	80.099	21.5938	0.891846	0.861194	0.895328	1.10162	0.493943	1.58617	1.64107	1.6054	1.35332	1.29692	2.97813	0.797783	1.61362	1.47936
America	2007	18.9	5686.7	47976	1.21102	28.0554	301000000	80.269	21.4461	0.895603	0.86111	0.902812	1.10981	0.37573	1.64981	1.49292	1.62786	1.38547	1.2736	2.87325	0.74277	1.57136	1.50666
America	2008	18.1	5512.5	48382.6	1.23457	29.9835	304000000	80.438	20.8607	0.852961	0.850637	0.829299	1.14427	0.585224	1.614	1.53235	1.64003	1.45021	1.32768	2.74426	0.864745	1.57317	1.54512
America	2009	16.7	5120.6	47100	1.24399	24.8094	307000000	80.606	19.324	0.891206	0.85229	0.902971	1.09721	0.44843	1.50689	1.40084	1.59849	1.29435	1.22437	2.3707	0.772818	1.45387	1.44642
America	2010	17.3	5352.1	48466.7	1.25848	28.327	309000000	80.772	19.3553	0.895123	0.857431	0.905545	1.13361	0.438404	1.55733	1.44614	1.63812	1.27185	1.24758	2.65686	0.786005	1.50174	1.45499
America	2011	16.4	5128.1	49882.6	1.28477	30.9559	312000000	80.944	19.4169	0.878576	0.873854	0.856532	1.12697	0.591247	1.51944	1.46089	1.59998	1.26916	1.26128	2.53481	0.859107	1.49017	1.43457
America	2012	15.6	4902.9	51602.9	1.30941	30.7897	314000000	81.119	19.156	0.889428	0.869991	0.881769	1.16159	0.632442	1.52918	1.30095	1.6272	1.41031	1.27694	2.61795	0.897015	1.41507	1.51875
America	2013	15.9	5038.5	53106.5	1.33239	30.1066	316000000	81.299	19.2582	0.890196	0.862306	0.890966	1.10302	0.643073	1.52383	1.26801	1.55714	1.31322	1.23471	2.68338	0.873046	1.39592	1.43518
America	2014	15.8	5046.6	55050	1.35704	30.0383	318000000	81.483	19.3288	0.891272	0.868204	0.887188	1.07122	0.58242	1.46751	1.28143	1.61041	1.37629	1.23155	2.80803	0.826821	1.37447	1.49335
America	2015	15.4	4928.6	56863.4	1.36996	27.763	321000000	81.671	18.5445	0.899034	0.882667	0.888012	1.10982	0.678062	1.46318	1.25615	1.59597	1.39741	1.2501	2.95314	0.893942	1.35967	1.49669
America	2016	15	4838.5	58021.4	1.38434	26.5161	323000000	81.862	17.9651	0.895949	0.882693	0.881909	1.11026	0.402303	1.47634	1.49708	1.61812	1.37355	1.24628	2.71518	0.756281	1.48671	1.49584
America	2017	14.6	4761.3	60109.7	1.41036	27.1578	325000000	82.058	18.2514	0.898056	0.872097	0.896656	1.00899	0.291818	1.55702	1.63105	1.64932	1.38425	1.25374	2.64513	0.650403	1.59403	1.51679
America	2018	15	4910	63064.4	1.44423	27.4755	327000000	82.256	18.5278	0.903752	0.883317	0.896655	0.976364	0.421418	1.57572	1.62053	1.51452	1.32887	1.23957	2.46177	0.698891	1.59813	1.42169
America	2019	14.4	4744.5	65279.5	1.47001	26.2943	328000000	82.459	18.1564	0.902009	0.879885	0.896654	0.903805	0.134975	1.48884	1.34547	1.46136	1.21563	1.09168	2.5744	0.51939	1.41716	1.3385
South Africa	1999	6.2	274.3	3081.56	1	46.8619	44300000	56.411	28.5449	0.476422	0.497658	0.440673	0.796609	-0.384434	0.693347	0.382604	0.23653	0.64989	0.395758	-0.949579	0.206087	0.537976	0.44321
South Africa	2000	6.2	280.5	3032.44	1.09182	51.4378	45000000	56.891	29.0657	0.485522	0.514595	0.441658	0.74624	-0.225485	0.729057	0.436383	0.202503	0.625336	0.419006	-1.09371	0.260378	0.58272	0.413919
South Africa	2001	6.9	316.5	2666.47	1.17699	54.8016	45600000	57.368	29.5504	0.468176	0.549452	0.372637	0.703031	-0.239578	0.701054	0.546	0.167501	0.489926	0.394656	-1.92639	0.231727	0.623527	0.328714
South Africa	2002	7.1	326.8	2502.28	1.32456	59.7646	46200000	57.898	29.693	0.50046	0.56154	0.424134	0.659822	-0.253671	0.673051	0.655617	0.132499	0.354517	0.370306	-2.75906	0.203076	0.664334	0.243508
South Africa	2003	7.5	348.3	3751.28	1.40928	51.4018	46700000	58.446	28.0077	0.447685	0.563328	0.318403	0.700217	-0.311745	0.692696	0.804242	0.124147	0.354515	0.394012	-2.29495	0.194236	0.748469	0.239331
South Africa	2004	7.9	375.3	4833.63	1.49443	51.078	47300000	58.993	27.3136	0.477067	0.581835	0.357764	0.715737	-0.131361	0.64122	0.658264	0.113917	0.46451	0.410381	-2.41502	0.292188	0.649742	0.289214
South Africa	2005	7.8	372.3	5383.66	1.57807	53.1491	47900000	59.536	27.1374	0.502411	0.600826	0.38869	0.64901	-0.162605	0.642373	0.703134	0.114751	0.568106	0.419128	-1.98782	0.243203	0.672753	0.341428
South Africa	2006	7.7	374.2	5602.01	1.67377	60.2773	48500000	60.077	26.2356	0.529915	0.630588	0.413099	0.651613	0.0481969	0.444541	0.683413	0.255048	0.452249	0.42251	-1.90639	0.349905	0.563977	0.353648
South Africa	2007	8	391.5	6095.62	1.81179	63.6831	49100000	60.616	26.5263	0.554166	0.640675	0.450775	0.578765	0.215835	0.469179	0.491187	0.0949021	0.248784	0.349775	-1.84994	0.3973	0.480183	0.171843
South Africa	2008	8.5	421.6	5760.81	1.95402	72.8654	49800000	61.154	28.2843	0.567872	0.64259	0.475855	0.575648	0.0497333	0.509499	0.498898	0.0725051	0.211263	0.319591	-2.16069	0.312691	0.504198	0.141884
South Africa	2009	7.9	398.6	5862.8	2.1233	55.4183	50500000	61.687	27.5836	0.593316	0.688453	0.480105	0.570503	-0.113299	0.480264	0.407537	0.123987	0.182197	0.275198	-2.41433	0.228602	0.443901	0.153092
South Africa	2010	8.2	420.3	7328.61	2.25342	55.989	51200000	62.218	27.3813	0.598798	0.739712	0.439642	0.60207	-0.029427	0.392006	0.36341	0.141191	0.131517	0.266795	-2.1099	0.286321	0.377708	0.136354
South Africa	2011	7.8	404.7	8007.48	2.37824	60.1126	52000000	62.746	26.9425	0.5616	0.688285	0.417806	0.590839	0.0240316	0.405289	0.406776	0.152452	0.0617679	0.273526	-1.94014	0.307435	0.406032	0.10711
South Africa	2012	8	422.3	7501.66	2.48967	60.8997	52800000	63.272	26.6811	0.568387	0.70219	0.417269	0.582153	-0.0253867	0.345521	0.381753	0.110427	-0.11569	0.21313	-2.24402	0.278383	0.363637	-0.0026315
South Africa	2013	8.1	432.2	6832.73	2.63517	64.2418	53700000	63.793	26.6681	0.575825	0.703897	0.430211	0.600703	-0.0462945	0.438225	0.419976	0.158078	-0.0699451	0.250124	-2.31301	0.277204	0.4291	0.0440663
South Africa	2014	8.1	443.2	6433.4	2.77658	64.4345	54500000	64.312	26.5451	0.589878	0.722896	0.438891	0.642118	-0.146389	0.340795	0.287686	0.182704	-0.0614517	0.207577	-2.44732	0.247865	0.314241	0.0606259
South Africa	2015	7.6	419.6	5734.63	2.93056	61.6171	55400000	64.828	26.0284	0.610069	0.72947	0.472083	0.650173	-0.212993	0.291525	0.279379	0.0881371	0.0252705	0.186915	-2.23325	0.21859	0.285452	0.0567038
South Africa	2016	7.5	419.9	5272.54	3.1343	60.6382	56200000	65.341	26.2474	0.629815	0.734031	0.506412	0.651226	-0.141504	0.306167	0.211843	0.116158	0.118479	0.210395	-1.46901	0.254861	0.259005	0.117319
South Africa	2017	7.5	430	6131.48	3.30585	57.9739	57000000	65.85	26.2931	0.637991	0.731877	0.524669	0.632768	-0.277562	0.290857	0.233725	-0.0425192	-0.0263975	0.135145	-1.31288	0.177603	0.262291	-0.0344583
South Africa	2018	7.4	428.3	6372.6	3.43664	59.4703	57800000	66.355	25.8535	0.645767	0.728801	0.54306	0.629004	-0.227779	0.332628	0.129722	-0.102256	-0.0258746	0.122574	-1.36918	0.200612	0.231175	-0.0640654
South Africa	2019	7.4	433.6	6001.4	3.59127	59.2045	58600000	66.856	25.9992	0.641824	0.718471	0.545623	0.643622	-0.26767	0.367656	0.156193	-0.0761623	0.0729309	0.149428	-1.65769	0.187976	0.261925	-0.0016157

## Sheet: G20 the World
year	G20	the World	G20/the World
2000	17480.6	23240.1	0.752174
2001	17704.7	23587.7	0.75059
2002	17895.3	23923.9	0.748009
2003	18732.6	24955.9	0.750628
2004	19660.2	26130.7	0.752379
2005	20428	27084.7	0.754227
2006	21080.5	27953.3	0.754133
2007	21927.8	29000.1	0.756128
2008	22035	29218.6	0.754143
2009	21865.3	28784.7	0.759615
2010	23319.6	30574.7	0.762709
2011	24170.5	31453.3	0.768457
2012	24459.9	31798.8	0.769208
2013	25003.4	32405.2	0.771586
2014	25070.8	32462.7	0.772296
2015	24856.4	32362.4	0.768064
2016	24725.9	32385.7	0.763482
2017	25073	32924.5	0.76153
2018	25688.7	33637.1	0.763701
2019	25625.6	33621.5	0.762179
